# Supplementary material for: Fossil wood cells recorded 300 million years of Europe’s tectonic history
Source: Sci Rep. 2026 Jul 14;16:22068. doi: 10.1038/s41598-026-60054-3 (PMC13369813; doi:10.1038/s41598-026-60054-3)
Supplement: Supplementary file 1 — Supplementary Information 1. [file 41598_2026_60054_MOESM1_ESM.xlsx]

## Sheet: PlotDat0
Source sheet	Tab1	5.97021	0.450261	5	0.486312	6.34328	0.450261	7.21434	0.368466	8.36388	0.34769	8.34965	0.379947	8.63579	0.318253	7.65277	0.337253	7.39279	0.345937	6.93671	0.383229
Plot name	Concordia3	6.8021	0.368466	8.76429	0.28	6.33513	0.452089	7.20533	0.370493	8.35666	0.350003	8.34026	0.382227	8.6249	0.319536	7.64907	0.339575	7.38887	0.348709	6.9323	0.385263
Plot Type	1	7.83493	0.34769			6.31103	0.453837	7.1787	0.372431	8.33522	0.352253	8.31236	0.384444	8.59272	0.320762	7.63807	0.341834	7.37719	0.351405	6.9192	0.387242
1st free col	23	7.66136	0.379947			6.27203	0.455428	7.13561	0.374196	8.30013	0.354379	8.26669	0.38654	8.54063	0.321878	7.62008	0.343968	7.35809	0.353952	6.89775	0.389111
Sigma Level	2	8.13754	0.318253			6.21984	0.456794	7.07794	0.37571	8.25234	0.356323	8.20452	0.388455	8.47094	0.322837	7.59558	0.345919	7.33208	0.35628	6.86855	0.39082
Absolute Errs	FALSE	7.38155	0.337253			6.15675	0.457875	7.00822	0.376908	8.19318	0.358031	8.12753	0.390138	8.38667	0.323595	7.56524	0.347633	7.29987	0.358327	6.83239	0.392322
Symbol Type	1	7.10485	0.345937			6.0855	0.458622	6.92949	0.377737	8.12424	0.359456	8.03782	0.391543	8.29151	0.324119	7.52989	0.349065	7.26234	0.360035	6.79025	0.393575
Inverse Plot	TRUE	6.61344	0.383229			6.00921	0.459004	6.84519	0.378161	8.0474	0.360561	7.93784	0.392632	8.18962	0.324387	7.4905	0.350174	7.22052	0.361359	6.74329	0.394547
Color Plot	TRUE	IsoLine	IsoLine			5.93121	0.459004	6.75901	0.378161	7.96478	0.361315	7.83033	0.393375	8.08546	0.324387	7.44813	0.35093	7.17554	0.362262	6.6928	0.39521
3D plot	FALSE					5.85493	0.458622	6.67471	0.377737	7.87861	0.361697	7.7182	0.393752	7.98357	0.324119	7.40395	0.351314	7.12863	0.36272	6.64013	0.395546
Linear	FALSE					5.78368	0.457875	6.59597	0.376908	7.79125	0.361697	7.60452	0.393752	7.88841	0.323595	7.35916	0.351314	7.08108	0.36272	6.58674	0.395546
Data Range	V582:Z591					5.72058	0.456794	6.52625	0.37571	7.70508	0.361315	7.4924	0.393375	7.80414	0.322837	7.31497	0.35093	7.03417	0.362262	6.53408	0.39521
Filled Symbols	FALSE					5.66839	0.455428	6.46858	0.374196	7.62245	0.360561	7.38488	0.392632	7.73444	0.321878	7.27261	0.350174	6.98919	0.361359	6.48358	0.394547
ConcAge	FALSE					5.62939	0.453837	6.42549	0.372431	7.54562	0.359456	7.2849	0.391543	7.68236	0.320762	7.23321	0.349065	6.94737	0.360035	6.43662	0.393575
ConcSwap	TRUE					5.60529	0.452089	6.39886	0.370493	7.47668	0.358031	7.19519	0.390138	7.65017	0.319536	7.19786	0.347633	6.90984	0.358327	6.39448	0.392322
1st Symbol-row	1					5.59714	0.450261	6.38985	0.368466	7.41751	0.356323	7.1182	0.388455	7.63928	0.318253	7.16752	0.345919	6.87763	0.35628	6.35832	0.39082
						5.60529	0.448433	6.39886	0.366439	7.36973	0.354379	7.05603	0.38654	7.65017	0.316971	7.14302	0.343968	6.85162	0.353952	6.32912	0.389111
						5.62939	0.446685	6.42549	0.364501	7.33464	0.352253	7.01036	0.384444	7.68236	0.315745	7.12503	0.341834	6.83252	0.351405	6.30767	0.387242
						5.66839	0.445093	6.46858	0.362736	7.31319	0.350003	6.98246	0.382227	7.73444	0.314628	7.11403	0.339575	6.82084	0.348709	6.29457	0.385263
						5.72058	0.443727	6.52625	0.361221	7.30598	0.34769	6.97307	0.379947	7.80414	0.31367	7.11034	0.337253	6.81692	0.345937	6.29016	0.383229
						5.78368	0.442647	6.59597	0.360024	7.31319	0.345376	6.98246	0.377667	7.88841	0.312912	7.11403	0.33493	6.82084	0.343165	6.29457	0.381194
						5.85493	0.441899	6.67471	0.359195	7.33464	0.343126	7.01036	0.375449	7.98357	0.312387	7.12503	0.332671	6.83252	0.340469	6.30767	0.379216
						5.93121	0.441517	6.75901	0.358771	7.36973	0.341	7.05603	0.373354	8.08546	0.312119	7.14302	0.330537	6.85162	0.337922	6.32912	0.377346
						6.00921	0.441517	6.84519	0.358771	7.41751	0.339057	7.1182	0.371439	8.18962	0.312119	7.16752	0.328586	6.87763	0.335593	6.35832	0.375637
						6.0855	0.441899	6.92949	0.359195	7.47668	0.337349	7.19519	0.369755	8.29151	0.312387	7.19786	0.326872	6.90984	0.333547	6.39448	0.374136
						6.15675	0.442647	7.00822	0.360024	7.54562	0.335923	7.2849	0.36835	8.38667	0.312912	7.23321	0.325441	6.94737	0.331838	6.43662	0.372882
						6.21984	0.443727	7.07794	0.361221	7.62245	0.334818	7.38488	0.367261	8.47094	0.31367	7.27261	0.324332	6.98919	0.330515	6.48358	0.37191
						6.27203	0.445093	7.13561	0.362736	7.70508	0.334064	7.4924	0.366518	8.54063	0.314628	7.31497	0.323575	7.03417	0.329612	6.53408	0.371248
						6.31103	0.446685	7.1787	0.364501	7.79125	0.333682	7.60452	0.366142	8.59272	0.315745	7.35916	0.323191	7.08108	0.329154	6.58674	0.370912
						6.33513	0.448433	7.20533	0.366439	7.87861	0.333682	7.7182	0.366142	8.6249	0.316971	7.40395	0.323191	7.12863	0.329154	6.64013	0.370912
						6.34328	0.450261	7.21434	0.368466	7.96478	0.334064	7.83033	0.366518	8.63579	0.318253	7.44813	0.323575	7.17554	0.329612	6.6928	0.371248
										8.0474	0.334818	7.93784	0.367261			7.4905	0.324332	7.22052	0.330515	6.74329	0.37191
										8.12424	0.335923	8.03782	0.36835			7.52989	0.325441	7.26234	0.331838	6.79025	0.372882
										8.19318	0.337349	8.12753	0.369755			7.56524	0.326872	7.29987	0.333547	6.83239	0.374136
										8.25234	0.339057	8.20452	0.371439			7.59558	0.328586	7.33208	0.335593	6.86855	0.375637
										8.30013	0.341	8.26669	0.373354			7.62008	0.330537	7.35809	0.337922	6.89775	0.377346
										8.33522	0.343126	8.31236	0.375449			7.63807	0.332671	7.37719	0.340469	6.9192	0.379216
										8.35666	0.345376	8.34026	0.377667			7.64907	0.33493	7.38887	0.343165	6.9323	0.381194
										8.36388	0.34769	8.34965	0.379947			7.65277	0.337253	7.39279	0.345937	6.93671	0.383229

## Sheet: PlotDat1
Source sheet	Tab2	4.088	0.2942	3.84709	0.281716	3.94368	0.285699	4.04218	0.289694	4.14265	0.293702	4.24512	0.297721	4.34963	0.301754	3.74611	0.278	3.75895	0.278	3.73337	0.278	3.74012	0.277746	4.22115	0.298711	4.199	0.300487	4.13325	0.296613	4.15372	0.297629	4.15949	0.29839	4.20628	0.301003	4.10151	0.293847	4.1649	0.295744	4.17257	0.297025	4.17046	0.297477	4.13794	0.294494	4.22957	0.300191	4.18524	0.299336
Plot name	Concordia0	4.092	0.2947	3.84658	0.281834	3.94315	0.285818	4.04163	0.289815	4.14208	0.293824	4.24454	0.297846	4.34903	0.301881	3.74611	0.278	3.76728	0.278352	3.74611	0.278542	3.83441	0.281716	4.21983	0.299332	4.19794	0.300893	4.13186	0.296957	4.15247	0.297973	4.15817	0.298755	4.20496	0.301267	4.10027	0.294153	4.16369	0.296214	4.17154	0.297438	4.16937	0.297884	4.13679	0.294826	4.22859	0.300553	4.18385	0.299705
Plot Type	1	4.033	0.2905	3.84508	0.281941	3.9416	0.285928	4.04004	0.289926	4.14043	0.293937	4.24283	0.297961	4.34727	0.301997	3.76728	0.278896	3.78855	0.279247	3.76728	0.279441	3.93058	0.285699	4.21595	0.299853	4.19481	0.30118	4.12777	0.297125	4.14881	0.298166	4.15427	0.298957	4.20108	0.301357	4.09662	0.294303	4.16016	0.296551	4.16855	0.29774	4.16617	0.298168	4.1334	0.29502	4.22574	0.300805	4.17976	0.299902
1st free col	65	4.064	0.2924	3.84272	0.282031	3.93916	0.286019	4.03752	0.290019	4.13783	0.294031	4.24015	0.298056	4.3445	0.302094	3.78855	0.279793	3.80991	0.280142	3.78855	0.280339	4.02866	0.289694	4.20957	0.300265	4.18968	0.301339	4.12109	0.297112	4.14283	0.298201	4.14791	0.298992	4.19473	0.301271	4.09066	0.294292	4.15437	0.296749	4.16363	0.297927	4.16092	0.298321	4.12788	0.295071	4.22107	0.300941	4.17308	0.299921
Sigma Level	2	4.064	0.2928	3.83968	0.282095	3.93602	0.286084	4.03428	0.290085	4.13449	0.294098	4.2367	0.298124	4.34094	0.302163	3.80991	0.280691	3.83136	0.281039	3.80991	0.281239	4.12869	0.293702	4.20083	0.300558	4.18265	0.30137	4.11202	0.296919	4.13471	0.298078	4.13926	0.298857	4.18611	0.301011	4.08255	0.29412	4.14642	0.296804	4.15689	0.297995	4.15373	0.298342	4.12037	0.294979	4.21466	0.30096	4.164	0.299763
Absolute Errs	FALSE	4.111	0.2949	3.83622	0.282129	3.93245	0.286118	4.03059	0.290119	4.13068	0.294133	4.23277	0.29816	4.33688	0.302199	3.83136	0.281589	3.85291	0.281935	3.83136	0.282139	4.23072	0.297721	4.1899	0.300727	4.17385	0.301271	4.10078	0.296551	4.12465	0.2978	4.12856	0.298558	4.17543	0.300585	4.07252	0.293792	4.13649	0.296715	4.14846	0.297942	4.14473	0.298229	4.11107	0.294746	4.20664	0.300862	4.15277	0.299431
Symbol Type	1	4.012	0.2884	3.83261	0.282129	3.92872	0.286118	4.02674	0.290119	4.12671	0.294133	4.22867	0.29816	4.33265	0.302199	3.85291	0.282488	3.87456	0.282833	3.85291	0.28304	4.33477	0.301754	4.17698	0.300769	4.16347	0.301044	4.0877	0.296018	4.11295	0.297375	4.1161	0.298101	4.163	0.300004	4.06084	0.293317	4.12475	0.296483	4.1385	0.29777	4.13411	0.297986	4.10025	0.294378	4.19716	0.300647	4.13969	0.298935
Inverse Plot	FALSE	4.044	0.2894	3.82915	0.282095	3.92514	0.286084	4.02305	0.290085	4.1229	0.294098	4.22473	0.298124	4.32859	0.302163	3.87456	0.283387	3.89631	0.283731	3.87456	0.283941	IsoLine	IsoLine	4.16232	0.300683	4.15169	0.300694	4.07313	0.295334	4.0999	0.296814	4.10222	0.297499	4.14915	0.299283	4.04783	0.292708	4.11144	0.296114	4.12721	0.297482	4.12206	0.297616	4.08819	0.293885	4.18642	0.30032	4.12512	0.298287
Color Plot	TRUE	4.07	0.2918	3.82611	0.282031	3.92201	0.286019	4.01981	0.290019	4.11955	0.294031	4.22128	0.298056	4.32503	0.302094	3.89631	0.284287	3.91815	0.28463	3.89631	0.284843			4.14622	0.300471	4.13875	0.300226	4.05746	0.294518	4.08588	0.296133	4.08729	0.29677	4.13426	0.298443	4.03384	0.291981	4.09682	0.295614	4.11481	0.297082	4.10882	0.297127	4.07523	0.29328	4.17463	0.299888	4.10945	0.297507
3D plot	FALSE	4.061	0.2915	3.82375	0.281941	3.91957	0.285928	4.01729	0.289926	4.11695	0.293937	4.2186	0.297961	4.32226	0.301997	3.91815	0.285188	3.94009	0.285529	3.91815	0.285746			4.12899	0.300138	4.12489	0.299652	4.04112	0.293593	4.07126	0.29535	4.07173	0.295932	4.11873	0.297506	4.01925	0.291156	4.08117	0.294993	4.10153	0.29658	4.09465	0.296529	4.06171	0.292581	4.162	0.299358	4.09312	0.296614
Linear	FALSE	4.055	0.2898	3.82225	0.281834	3.91802	0.285818	4.01569	0.289815	4.1153	0.293824	4.21689	0.297846	4.3205	0.301881	3.94009	0.286089	3.96212	0.286429	3.94009	0.286649			4.11096	0.299688	4.1104	0.298981	4.02456	0.292583	4.05644	0.294486	4.05596	0.295009	4.103	0.296498	4.00447	0.290257	4.0648	0.294263	4.08764	0.295985	4.07983	0.295833	4.04802	0.291805	4.14878	0.298742	4.07656	0.295634
Data Range	AJ467:AN496	4.132	0.2949	3.82173	0.281716	3.91749	0.285699	4.01514	0.289694	4.11474	0.293702	4.21631	0.297721	4.3199	0.301754	3.96212	0.286991	3.98426	0.28733	3.96212	0.287553			4.09249	0.299132	4.09555	0.298226	4.00824	0.291516	4.04183	0.293566	4.04041	0.294025	4.08748	0.295446	3.98989	0.289307	4.04802	0.293438	4.07341	0.295309	4.06464	0.295052	4.03451	0.290975	4.13524	0.298051	4.06024	0.294592
Filled Symbols	FALSE	4.085	0.2934	3.82225	0.281599	3.91802	0.28558	4.01569	0.289573	4.1153	0.293579	4.21689	0.297597	4.3205	0.301627	3.98426	0.287893	4.00649	0.288231	3.98426	0.288457			4.07392	0.29848	4.08064	0.297403	3.99258	0.290422	4.02783	0.292614	4.0255	0.293008	4.0726	0.29438	3.97591	0.288332	4.03116	0.292535	4.05911	0.294564	4.04938	0.294202	4.02156	0.290113	4.12164	0.297299	4.04459	0.293519
ConcAge	TRUE	4.142	0.2952	3.82375	0.281491	3.91957	0.28547	4.01729	0.289462	4.11695	0.293466	4.2186	0.297482	4.32226	0.301511	4.00649	0.288797	4.02882	0.289133	4.00649	0.289363			4.05563	0.297744	4.06594	0.296527	3.97803	0.28933	4.01481	0.291655	4.01164	0.291986	4.05877	0.293328	3.96292	0.287359	4.01456	0.291571	4.04502	0.293766	4.03434	0.2933	4.00952	0.289243	4.10824	0.2965	4.03004	0.292442
ConcSwap	FALSE	4.074	0.291	3.82611	0.281401	3.92201	0.285379	4.01981	0.289369	4.11955	0.293372	4.22128	0.297387	4.32503	0.301414	4.02882	0.289701	4.05126	0.290035	4.02882	0.290268			4.03797	0.296939	4.05175	0.295616	3.96498	0.28827	4.00313	0.290718	3.99921	0.290985	4.04637	0.292319	3.95127	0.286414	3.99852	0.290565	4.03142	0.292929	4.01983	0.292363	3.99873	0.288387	4.0953	0.29567	4.01699	0.291391
1st Symbol-row	1	4.05	0.2913	3.82915	0.281337	3.92514	0.285314	4.02305	0.289303	4.1229	0.293305	4.22473	0.297319	4.32859	0.301345	4.05126	0.290605	4.07379	0.290938	4.05126	0.291175			4.02128	0.296081	4.03834	0.294687	3.95379	0.287271	3.99311	0.289826	3.98855	0.290035	4.03573	0.29138	3.94127	0.285523	3.98338	0.289536	4.01857	0.29207	4.00611	0.291409	3.98946	0.28757	4.08308	0.294825	4.0058	0.290395
		4.069	0.2913	3.83261	0.281304	3.92872	0.28528	4.02674	0.289269	4.12671	0.29327	4.22867	0.297283	4.33265	0.301309	4.07379	0.29151	4.09642	0.291842	4.07379	0.292082			4.0059	0.295187	4.02598	0.293758	3.94476	0.286359	3.98503	0.289004	3.97994	0.289159	4.02714	0.290537	3.93321	0.284711	3.96941	0.288504	4.00672	0.291206	3.99347	0.290457	3.98199	0.286814	4.07181	0.293982	3.99676	0.289481
		4.081	0.2907	3.83622	0.281304	3.93245	0.28528	4.03059	0.289269	4.13068	0.29327	4.23277	0.297283	4.33688	0.301309	4.09642	0.292416	4.11915	0.292747	4.09642	0.29299			3.99211	0.294273	4.0149	0.292848	3.93813	0.285561	3.9791	0.288275	3.97363	0.288383	4.02084	0.289813	3.92729	0.284	3.95689	0.28749	3.9961	0.290354	3.98214	0.289525	3.97651	0.28614	4.06171	0.293156	3.99014	0.288673
		4.054	0.2912	3.83968	0.281337	3.93602	0.285314	4.03428	0.289303	4.13449	0.293305	4.2367	0.297319	4.34094	0.301345	4.11915	0.293322	4.14199	0.293652	4.11915	0.293898			3.98018	0.293358	4.00533	0.291973	3.93409	0.284897	3.97548	0.287658	3.96978	0.287727	4.017	0.289228	3.92368	0.283408	3.94607	0.286513	3.98692	0.289529	3.97234	0.288631	3.97317	0.285565	4.05297	0.292364	3.9861	0.287995
		IsoLine	IsoLine	3.84272	0.281401	3.93916	0.285379	4.03752	0.289369	4.13783	0.293372	4.24015	0.297387	4.3445	0.301414	4.14199	0.294229	4.16493	0.294557	4.14199	0.294807			3.97036	0.292459	3.99744	0.291152	3.93275	0.284387	3.97428	0.287171	3.96851	0.28721	4.01572	0.288797	3.92249	0.282953	3.93716	0.285592	3.97936	0.288749	3.96427	0.287793	3.97206	0.285106	4.04578	0.291622	3.98476	0.287464
				3.84508	0.281491	3.9416	0.28547	4.04004	0.289462	4.14043	0.293466	4.24283	0.297482	4.34727	0.301511	4.16493	0.295137	4.18797	0.295464	4.16493	0.295716			3.96282	0.291595	3.99139	0.2904	3.93414	0.284043	3.97553	0.286827	3.96983	0.286845	4.01704	0.288533	3.92373	0.282647	3.93032	0.284745	3.97356	0.288028	3.95808	0.287028	3.97321	0.284774	4.04026	0.290943	3.98615	0.287095
				3.84658	0.281599	3.94315	0.28558	4.04163	0.289573	4.14208	0.293579	4.24454	0.297597	4.34903	0.301627	4.18797	0.296045	4.21111	0.29637	4.18797	0.296627			3.95772	0.29078	3.9873	0.289731	3.93823	0.283875	3.97919	0.286634	3.97373	0.286643	4.02092	0.288443	3.92738	0.282497	3.9257	0.283989	3.96964	0.287381	3.9539	0.286349	3.9766	0.28458	4.03653	0.290342	3.99024	0.286898
				3.84709	0.281716	3.94368	0.285699	4.04218	0.289694	4.14265	0.293702	4.24512	0.297721	4.34963	0.301754	4.21111	0.296954	4.23435	0.297278	4.21111	0.297538			3.95516	0.290033	3.98525	0.289159	3.94491	0.283888	3.98517	0.286599	3.98009	0.286608	4.02727	0.288529	3.93334	0.282508	3.92338	0.283338	3.96767	0.28682	3.9518	0.285771	3.98212	0.284529	4.03466	0.289829	3.99692	0.286879
				ConcTikEll	ConcTikEll	ConcTikEll	ConcTikEll	ConcTikEll	ConcTikEll	ConcTikEll	ConcTikEll	ConcTikEll	ConcTikEll	ConcTikEll	ConcTikEll	4.23435	0.297864	4.2577	0.298186	4.23435	0.298449			3.95518	0.289366	3.98527	0.288695	3.95398	0.284081	3.99329	0.286722	3.98874	0.286743	4.03589	0.288789	3.94145	0.28268	3.92341	0.282805	3.9677	0.286355	3.95182	0.285304	3.98963	0.284621	4.03468	0.289415	4.006	0.287037
																4.2577	0.298774	4.28116	0.299095	4.2577	0.299361			3.95779	0.288794	3.98737	0.288348	3.96522	0.284449	4.00335	0.287	3.99944	0.287042	4.04657	0.289215	3.95148	0.283008	3.92578	0.282401	3.96971	0.285997	3.95397	0.284958	3.99893	0.284854	4.0366	0.289107	4.01723	0.287369
																4.28116	0.299685	4.30471	0.300005	4.28116	0.300274			3.96293	0.288327	3.99151	0.288124	3.9783	0.284982	4.01505	0.287425	4.0119	0.287499	4.059	0.289796	3.96316	0.283483	3.93046	0.282132	3.97368	0.285751	3.95821	0.284739	4.00975	0.285222	4.04037	0.288913	4.03031	0.287865
																4.30471	0.300596	4.32838	0.300915	4.30471	0.301188			3.97051	0.287974	3.99761	0.288029	3.99287	0.285666	4.0281	0.287986	4.02578	0.288101	4.07285	0.290517	3.97617	0.284092	3.93735	0.282006	3.97952	0.285624	3.96444	0.284652	4.02181	0.285715	4.04593	0.288834	4.04488	0.288513
																4.32838	0.301508	4.35214	0.301825	4.32838	0.302102			3.98037	0.287742	4.00554	0.288063	4.00854	0.286482	4.04212	0.288667	4.04071	0.28883	4.08774	0.291357	3.99016	0.284819	3.94631	0.282023	3.98712	0.285616	3.97255	0.284698	4.03477	0.28632	4.05316	0.288874	4.06055	0.289293
																4.35214	0.302421	4.37602	0.302737	4.35214	0.303016			3.99233	0.287636	4.01515	0.288227	4.02488	0.287407	4.05674	0.28945	4.05627	0.289668	4.10327	0.292294	4.00475	0.285644	3.95717	0.282183	3.99634	0.285729	3.98239	0.284877	4.04829	0.287019	4.06193	0.289032	4.07688	0.290186
																4.37602	0.303334	4.4	0.303649	4.37602	0.303932			4.00615	0.287658	4.02626	0.288516	4.04144	0.288417	4.07156	0.290314	4.07204	0.290591	4.119	0.293302	4.01953	0.286543	3.96973	0.282485	4.00699	0.28596	3.99376	0.285184	4.06198	0.287795	4.07206	0.289303	4.09344	0.291166
																4.4	0.304248	4.4	0.303649	4.4	0.304848			4.02156	0.287807	4.03865	0.288926	4.05776	0.289484	4.08617	0.291234	4.08759	0.291575	4.13452	0.294354	4.03411	0.287493	3.98372	0.28292	4.01886	0.286305	4.00643	0.285614	4.07549	0.288625	4.08336	0.289683	4.10976	0.292208
																4.4	0.304248	ConcBand	ConcBand	4.4	0.304848			4.03827	0.288081	4.05208	0.289448	4.07342	0.290578	4.10017	0.292186	4.1025	0.292592	4.1494	0.29542	4.04809	0.288468	3.9989	0.283482	4.03174	0.286756	4.02017	0.286159	4.08844	0.289487	4.0956	0.290165	4.12541	0.293281
																IsoLine	IsoLine			ConcBand	ConcBand			4.05594	0.288473	4.06629	0.290073	4.08797	0.29167	4.11319	0.293145	4.11636	0.293614	4.16323	0.296472	4.06108	0.289441	4.01495	0.284159	4.04535	0.287306	4.0347	0.286808	4.10048	0.290357	4.10855	0.290739	4.13996	0.294358
																								4.07424	0.288977	4.08099	0.290787	4.10102	0.29273	4.12487	0.294082	4.12879	0.294615	4.17563	0.297481	4.07273	0.290386	4.03156	0.284939	4.05945	0.287943	4.04974	0.287548	4.11127	0.291213	4.12196	0.291395	4.15301	0.295409
																								4.09281	0.289583	4.09591	0.291578	4.11221	0.293729	4.13489	0.294974	4.13945	0.295565	4.18627	0.29842	4.08273	0.291277	4.04842	0.285804	4.07375	0.288656	4.065	0.288365	4.12054	0.29203	4.13557	0.292118	4.1642	0.296405
																								4.11128	0.290279	4.11076	0.292429	4.12124	0.294641	4.14297	0.295796	4.14806	0.296441	4.19486	0.299263	4.09079	0.292089	4.06519	0.28674	4.08798	0.289429	4.08019	0.289243	4.12801	0.292786	4.1491	0.292895	4.17324	0.297319
																								4.1293	0.291051	4.12524	0.293325	4.12787	0.295439	4.1489	0.296525	4.15437	0.297217	4.20116	0.299987	4.09671	0.2928	4.08155	0.287728	4.10186	0.290249	4.095	0.290165	4.13349	0.29346	4.1623	0.293712	4.17986	0.298127
																								4.14652	0.291884	4.13907	0.294247	4.13191	0.296103	4.15252	0.297142	4.15822	0.297873	4.205	0.300572	4.10032	0.293392	4.09718	0.288748	4.11511	0.291099	4.10915	0.291113	4.13683	0.294035	4.17491	0.294551	4.1839	0.298805
																								4.16259	0.292762	4.15198	0.295178	4.13325	0.296613	4.15372	0.297629	4.15949	0.29839	4.20628	0.301003	4.10151	0.293847	4.11177	0.289781	4.12749	0.291962	4.12236	0.292069	4.13794	0.294494	4.18669	0.295398	4.18524	0.299336
																								4.17722	0.293669	4.16373	0.2961											4.12505	0.290807	4.13876	0.292823	4.13438	0.293013			4.1974	0.296234
																								4.1901	0.294585	4.17408	0.296995											4.13674	0.291805	4.14868	0.293663	4.14497	0.293928			4.20684	0.297045
																								4.20101	0.295494	4.18284	0.297845											4.14663	0.292756	4.15707	0.294467	4.15392	0.294796			4.21483	0.297814
																								4.20971	0.296378	4.18983	0.298634											4.15453	0.293642	4.16377	0.29522	4.16107	0.295599			4.2212	0.298526
																								4.21604	0.29722	4.19491	0.299346											4.16027	0.294445	4.16864	0.295905	4.16627	0.296323			4.22583	0.299168
																								4.21988	0.298003	4.19799	0.299968											4.16375	0.295151	4.17159	0.296511	4.16942	0.296953			4.22864	0.299727
																								4.22115	0.298711	4.199	0.300487											4.1649	0.295744	4.17257	0.297025	4.17046	0.297477			4.22957	0.300191























[truncated: 14 more columns]

## Sheet: PlotDat2
Source sheet	Tab2	0.7399	0.09185	0.703532	0.087376	0.72042	0.0890642	0.737476	0.0907549	0.754701	0.0924482	0.772097	0.0941442	0.7	0.0871721	0.7	0.0870149	0.7	0.0873294	0.702025	0.087376	0.756285	0.0934368	0.762908	0.0933934	0.743611	0.0917948	0.754953	0.0920863	0.766595	0.0934539	0.748444	0.0923068	0.760126	0.0929355	0.75268	0.0923904	0.759691	0.0935853	0.75888	0.0927044	0.755313	0.0925953	0.752615	0.0917502	0.759655	0.0932135	0.761654	0.0929248
Plot name	Concordia1	0.7437	0.09131	0.703471	0.0874097	0.720358	0.0890984	0.737412	0.0907898	0.754635	0.0924839	0.772028	0.0941805	0.7	0.0871721	0.7	0.0870149	0.7	0.0873294	0.718871	0.0890642	0.756114	0.0935379	0.762632	0.0934887	0.743439	0.0919088	0.754756	0.0922194	0.766423	0.0935663	0.748223	0.0923933	0.759948	0.0930442	0.752503	0.0925084	0.759491	0.0936966	0.7587	0.09281	0.755138	0.0926915	0.752423	0.0918666	0.759487	0.0933097	0.76148	0.0930277
Plot Type	1	0.7271	0.09033	0.703293	0.0874405	0.720174	0.0891299	0.737223	0.090822	0.754441	0.0925166	0.771829	0.0942139	0.702672	0.0874411	0.702672	0.0872834	0.702672	0.0875989	0.735883	0.0907549	0.755628	0.0936062	0.761841	0.0935246	0.742949	0.0919921	0.754197	0.0923187	0.76593	0.093648	0.74759	0.0924329	0.759443	0.0931199	0.751999	0.0925952	0.758922	0.0937684	0.758188	0.0928812	0.754639	0.0927532	0.751877	0.0919472	0.759011	0.0933737	0.760983	0.0930976
1st free col	81	0.7361	0.09049	0.703012	0.0874662	0.719886	0.0891561	0.736926	0.0908486	0.754136	0.0925438	0.771516	0.0942416	0.705349	0.0877102	0.705349	0.0875519	0.705349	0.0878684	0.753063	0.0924482	0.754836	0.0936402	0.760554	0.0935001	0.742151	0.0920431	0.753286	0.0923825	0.765128	0.0936974	0.746562	0.0924248	0.75862	0.0931612	0.751178	0.0926493	0.757994	0.0937993	0.757352	0.0929169	0.753827	0.0927792	0.750986	0.0919905	0.758235	0.0934041	0.760173	0.0931331
Sigma Level	2	0.75	0.09199	0.702651	0.0874846	0.719514	0.0891748	0.736545	0.0908677	0.753743	0.0925633	0.771113	0.0942615	0.708029	0.0879793	0.708029	0.0878205	0.708029	0.0881381	0.770413	0.0941442	0.753752	0.0936394	0.758808	0.0934159	0.741059	0.0920607	0.75204	0.0924094	0.764031	0.0937136	0.745166	0.0923691	0.757495	0.0931672	0.750056	0.0926695	0.756726	0.0937889	0.75621	0.0929162	0.752715	0.092769	0.749769	0.0919957	0.757174	0.0934004	0.759066	0.0931334
Absolute Errs	FALSE	0.7331	0.09068	0.70224	0.0874941	0.719091	0.0891846	0.736109	0.0908777	0.753296	0.0925734	0.770653	0.0942718	0.710714	0.0882485	0.710714	0.0880892	0.710714	0.0884078	IsoLine	IsoLine	0.7524	0.0936038	0.756649	0.0932742	0.739696	0.0920446	0.750484	0.092399	0.762661	0.0936962	0.743441	0.0922673	0.756089	0.0931379	0.748654	0.0926555	0.755141	0.0937372	0.754784	0.0928792	0.751328	0.0927228	0.748249	0.0919625	0.755848	0.0933626	0.757682	0.0930987
Symbol Type	1	0.7431	0.09135	0.701811	0.0874941	0.71865	0.0891846	0.735656	0.0908777	0.75283	0.0925734	0.770174	0.0942718	0.713403	0.0885178	0.713403	0.088358	0.713403	0.0886775			0.750804	0.0935341	0.754137	0.0930789	0.738087	0.0919952	0.748648	0.0923514	0.761045	0.0936457	0.741434	0.0921222	0.754431	0.0930737	0.747	0.0926075	0.753272	0.0936452	0.7531	0.0928065	0.74969	0.0926416	0.746455	0.0918918	0.754285	0.0932914	0.756051	0.0930295
Inverse Plot	FALSE	0.7357	0.09091	0.7014	0.0874846	0.718227	0.0891748	0.735221	0.0908677	0.752382	0.0925633	0.769714	0.0942615	0.716096	0.0887871	0.716096	0.0886268	0.716096	0.0889474			0.748995	0.0934316	0.751341	0.0928354	0.736265	0.0919133	0.746567	0.0922676	0.759214	0.0935629	0.7392	0.0919378	0.752552	0.092976	0.745126	0.0925264	0.751154	0.0935148	0.751194	0.0926997	0.747835	0.0925268	0.744423	0.0917848	0.752513	0.0931883	0.754202	0.0929273
Color Plot	TRUE	0.7405	0.09167	0.701039	0.0874662	0.717856	0.0891561	0.734839	0.0908486	0.75199	0.0925438	0.769311	0.0942416	0.718794	0.0890565	0.718794	0.0888957	0.718794	0.0892172			0.74701	0.0932983	0.748336	0.0925502	0.734265	0.0918006	0.744283	0.0921492	0.757203	0.0934495	0.736799	0.091719	0.750489	0.0928467	0.743069	0.0924139	0.748829	0.0933485	0.7491	0.0925608	0.745798	0.0923807	0.742192	0.0916437	0.750568	0.0930553	0.752172	0.092794
3D plot	FALSE	0.7416	0.09105	0.700758	0.0874405	0.717567	0.0891299	0.734542	0.090822	0.751685	0.0925166	0.768997	0.0942139	0.721495	0.0893259	0.721495	0.0891646	0.721495	0.0894872			0.744886	0.0931368	0.745205	0.0922313	0.732125	0.0916593	0.74184	0.0919985	0.755052	0.0933077	0.734297	0.091472	0.748282	0.0926882	0.740868	0.0922721	0.746342	0.0931495	0.74686	0.0923925	0.743619	0.0922063	0.739805	0.0914712	0.748487	0.0928949	0.75	0.0926322
Linear	FALSE	0.7385	0.09092	0.70058	0.0874097	0.717384	0.0890984	0.734354	0.0907898	0.751491	0.0924839	0.768798	0.0941805	0.724201	0.0895955	0.724201	0.0894337	0.724201	0.0897572			0.742665	0.0929502	0.742033	0.0918872	0.729887	0.0914921	0.739285	0.0918184	0.752803	0.0931402	0.731763	0.0912033	0.745975	0.0925037	0.738567	0.0921038	0.743741	0.0929218	0.744518	0.092198	0.74134	0.0920067	0.73731	0.0912706	0.746311	0.0927103	0.74773	0.092445
Data Range	AC533:AG560	0.7342	0.09003	0.700519	0.087376	0.717321	0.0890642	0.734289	0.0907549	0.751425	0.0924482	0.76873	0.0941442	0.726912	0.0898651	0.726912	0.0897028	0.726912	0.0900273			0.740391	0.0927423	0.738906	0.0915273	0.727595	0.0913023	0.736668	0.0916125	0.750499	0.0929504	0.729265	0.0909203	0.743611	0.0922967	0.73621	0.0919123	0.741077	0.0926696	0.742119	0.0919812	0.739006	0.0917861	0.734753	0.0910459	0.744082	0.0925051	0.745404	0.0922361
Filled Symbols	FALSE	0.7436	0.09165	0.70058	0.0873424	0.717384	0.0890299	0.734354	0.0907199	0.751491	0.0924126	0.768798	0.0941079	0.729626	0.0901347	0.729626	0.0899719	0.729626	0.0902975			0.738107	0.0925169	0.73591	0.0911616	0.725293	0.0910936	0.734039	0.0913848	0.748185	0.0927418	0.726872	0.0906308	0.741238	0.0920713	0.733843	0.0917012	0.738401	0.092398	0.739711	0.0917463	0.736662	0.0915486	0.732186	0.0908014	0.741844	0.0922832	0.743068	0.0920096
ConcAge	TRUE	0.7449	0.09133	0.700758	0.0873116	0.717567	0.0889984	0.734542	0.0906878	0.751685	0.0923798	0.768997	0.0940745	0.732345	0.0904044	0.732345	0.0902411	0.732345	0.0905677			0.735857	0.0922786	0.733126	0.0907999	0.723026	0.09087	0.731451	0.0911396	0.745907	0.0925187	0.724649	0.0903426	0.738901	0.0918319	0.731512	0.0914748	0.735767	0.0921123	0.737338	0.0914978	0.734354	0.0912988	0.729658	0.0905419	0.73964	0.0920489	0.740768	0.0917699
ConcSwap	FALSE	0.738	0.09107	0.701039	0.0872859	0.717856	0.0889722	0.734839	0.0906611	0.75199	0.0923526	0.769311	0.0940468	0.735068	0.0906742	0.735068	0.0905104	0.735068	0.090838			0.733687	0.092032	0.730631	0.0904521	0.720839	0.0906359	0.728954	0.0908817	0.743709	0.0922852	0.722656	0.0900637	0.736645	0.0915831	0.729262	0.0912374	0.733225	0.0918179	0.735049	0.0912406	0.732127	0.0910417	0.727219	0.0902724	0.737514	0.091807	0.738549	0.0915216
1st Symbol-row	1	0.7487	0.09194	0.7014	0.0872675	0.718227	0.0889535	0.735221	0.090642	0.752382	0.0923332	0.769714	0.0940269	0.737795	0.0909441	0.737795	0.0907798	0.737795	0.0911084			0.731637	0.0917818	0.728492	0.0901277	0.718774	0.0903959	0.726595	0.0906163	0.741633	0.092046	0.720948	0.0898015	0.734515	0.0913297	0.727138	0.0909936	0.730824	0.0915206	0.732887	0.0909797	0.730024	0.0907822	0.724915	0.0899982	0.735505	0.0915619	0.736453	0.0912696
		0.7424	0.09146	0.701811	0.087258	0.71865	0.0889437	0.735656	0.0906321	0.75283	0.092323	0.770174	0.0940166	0.740527	0.091214	0.740527	0.0910492	0.740527	0.0913788			0.729748	0.0915329	0.726768	0.0898355	0.71687	0.0901545	0.724422	0.0903484	0.73972	0.0918057	0.719572	0.0895633	0.732552	0.0910768	0.725181	0.0907481	0.728611	0.0912263	0.730895	0.0907202	0.728086	0.0905254	0.722792	0.0897246	0.733654	0.0913186	0.734521	0.0910187
		0.7385	0.09148	0.70224	0.087258	0.719091	0.0889437	0.736109	0.0906321	0.753296	0.092323	0.770653	0.0940166	0.743263	0.091484	0.743263	0.0913187	0.743263	0.0916493			0.728057	0.0912903	0.725506	0.0895836	0.715166	0.0899166	0.722476	0.0900832	0.738006	0.091569	0.718564	0.0893556	0.730795	0.0908291	0.723428	0.0905059	0.72663	0.0909406	0.729112	0.090467	0.72635	0.0902762	0.720892	0.089457	0.731997	0.0910817	0.732792	0.0907739
		0.742	0.09114	0.702651	0.0872675	0.719514	0.0889535	0.736545	0.090642	0.753743	0.0923332	0.771113	0.0940269	0.746003	0.0917541	0.746003	0.0915882	0.746003	0.0919199			0.726596	0.0910585	0.724741	0.0893788	0.713694	0.0896867	0.720795	0.089826	0.736527	0.0913405	0.717954	0.089184	0.729277	0.0905916	0.721914	0.0902714	0.724919	0.0906691	0.727571	0.0902253	0.724851	0.0900396	0.71925	0.0892005	0.730566	0.0908559	0.731298	0.09054
		0.7474	0.09181	0.703012	0.0872859	0.719886	0.0889722	0.736926	0.0906611	0.754136	0.0923526	0.771516	0.0940468	0.748747	0.0920242	0.748747	0.0918578	0.748747	0.0921905			0.725395	0.0908421	0.724492	0.0892266	0.712483	0.0894694	0.719412	0.0895817	0.735309	0.0911246	0.717756	0.0890532	0.728028	0.0903689	0.720669	0.0900495	0.723512	0.0904171	0.726303	0.0899996	0.723617	0.0898202	0.717899	0.0889601	0.729388	0.0906456	0.730069	0.0903214
		0.7381	0.09131	0.703293	0.0873116	0.720174	0.0889984	0.737223	0.0906878	0.754441	0.0923798	0.771829	0.0940745	0.751496	0.0922944	0.751496	0.0921275	0.751496	0.0924613			0.724475	0.0906453	0.724768	0.0891313	0.711556	0.0892688	0.718354	0.089355	0.734378	0.0909256	0.717977	0.0889667	0.727073	0.0901652	0.719716	0.0898442	0.722434	0.0901894	0.725333	0.0897943	0.722674	0.0896221	0.716865	0.0887406	0.728487	0.0904548	0.729128	0.0901224
		0.7344	0.08999	0.703471	0.0873424	0.720358	0.0890299	0.737412	0.0907199	0.754635	0.0924126	0.772028	0.0941079	0.754249	0.0925646	0.754249	0.0923973	0.754249	0.092732			0.723856	0.090472	0.725559	0.0890954	0.710933	0.0890888	0.717641	0.0891505	0.73375	0.0907473	0.71861	0.0889271	0.726429	0.0899846	0.719074	0.0896597	0.721709	0.0899906	0.72468	0.0896135	0.722038	0.0894493	0.716169	0.0885462	0.72788	0.0902872	0.728495	0.089947
		0.7322	0.09033	0.703532	0.087376	0.72042	0.0890642	0.737476	0.0907549	0.754701	0.0924482	0.772097	0.0941442	0.757007	0.092835	0.757007	0.0926671	0.757007	0.0930029			0.723549	0.0903255	0.726846	0.0891199	0.710623	0.0889331	0.717287	0.088972	0.733439	0.0905932	0.719638	0.0889352	0.72611	0.0898306	0.718756	0.0894996	0.721349	0.0898245	0.724356	0.0894606	0.721722	0.0893051	0.715824	0.0883807	0.727579	0.0901462	0.728181	0.0897984
		0.7335	0.09034	ConcTikEll	ConcTikEll	ConcTikEll	ConcTikEll	ConcTikEll	ConcTikEll	ConcTikEll	ConcTikEll	ConcTikEll	ConcTikEll	0.759769	0.0931054	0.759769	0.092937	0.759769	0.0932738			0.72356	0.0902086	0.728592	0.0892041	0.710635	0.0888045	0.7173	0.0888231	0.733451	0.0904662	0.721034	0.0889909	0.726122	0.0897062	0.718768	0.0893669	0.721362	0.0896943	0.724368	0.0893386	0.721734	0.0891924	0.715836	0.0882473	0.72759	0.0900345	0.728192	0.0896797
		0.7487	0.09145											0.762535	0.0933758	0.762535	0.0932069	0.762535	0.0935447			0.72389	0.0901238	0.730751	0.0893458	0.710967	0.0887056	0.717678	0.0887066	0.733784	0.0903689	0.722759	0.0890927	0.726464	0.0896137	0.719109	0.0892642	0.721748	0.0896025	0.724715	0.08925	0.722071	0.0891133	0.716206	0.0881485	0.727912	0.0899542	0.728529	0.0895931
		0.7386	0.09171											0.765305	0.0936464	0.765305	0.0934769	0.765305	0.0938158			0.724531	0.0900725	0.733263	0.0895411	0.711612	0.0886383	0.718415	0.0886248	0.734433	0.0903032	0.724766	0.0892378	0.727129	0.0895551	0.719773	0.0891936	0.722498	0.089551	0.725391	0.0891964	0.722729	0.0890693	0.716926	0.0880864	0.72854	0.0899069	0.729184	0.0895403
		0.736	0.09106											0.76808	0.093917	0.76808	0.093747	0.76808	0.0940869			0.725471	0.0900558	0.736059	0.0897846	0.71256	0.0886039	0.719497	0.0885794	0.735385	0.0902703	0.727	0.0894222	0.728106	0.0895314	0.720747	0.0891563	0.723599	0.0895407	0.726382	0.0891789	0.723693	0.0890614	0.717983	0.0880621	0.729461	0.0898935	0.730145	0.0895224
		0.7437	0.09122											0.770859	0.0941876	0.770859	0.0940172	0.770859	0.094358			0.726692	0.090074	0.739064	0.0900698	0.71379	0.0886031	0.720901	0.0885711	0.736621	0.0902709	0.729401	0.089641	0.729375	0.0895431	0.722012	0.0891532	0.725029	0.0895719	0.727669	0.0891978	0.724945	0.0890896	0.719355	0.0880761	0.730657	0.0899143	0.731393	0.0895396
		IsoLine	IsoLine											0.773643	0.0944583	0.773643	0.0942874	0.773643	0.0946293			0.72817	0.0901268	0.742195	0.0903887	0.71528	0.088636	0.722601	0.0886002	0.738118	0.0903049	0.731903	0.089888	0.73091	0.0895899	0.723544	0.0891843	0.72676	0.0896439	0.729228	0.0892528	0.726462	0.0891535	0.721016	0.0881282	0.732106	0.0899689	0.732904	0.0895916
														0.776431	0.0947291	0.776431	0.0945577	0.776431	0.0949006			0.729876	0.0902132	0.745367	0.0907328	0.716999	0.0887018	0.724564	0.088666	0.739846	0.0903718	0.734437	0.0901567	0.732683	0.089671	0.725312	0.089249	0.728758	0.0897553	0.731027	0.0893427	0.728212	0.0892518	0.722933	0.0882173	0.733777	0.0900562	0.734649	0.0896776
														0.779223	0.095	0.779223	0.094828	0.777454	0.095			0.731778	0.0903314	0.748494	0.0910927	0.718915	0.0887993	0.726752	0.0887674	0.741772	0.0904701	0.736935	0.0904397	0.734659	0.0897848	0.727282	0.089346	0.730985	0.089904	0.733032	0.0894659	0.730163	0.0893825	0.72507	0.0883416	0.73564	0.0901746	0.736593	0.0897956
														0.779223	0.095	0.78	0.0949031	ConcBand	ConcBand			0.733837	0.0904792	0.75149	0.0914584	0.720991	0.0889266	0.729122	0.0889023	0.743858	0.090598	0.739328	0.0907292	0.736799	0.0899291	0.729416	0.0894735	0.733397	0.0900871	0.735204	0.0896199	0.732276	0.0895431	0.727385	0.0884988	0.737658	0.0903217	0.738699	0.0899436
														IsoLine	IsoLine	ConcBand	ConcBand					0.736015	0.0906536	0.754274	0.0918201	0.723185	0.0890812	0.731627	0.0890681	0.746063	0.090753	0.741551	0.0910174	0.739062	0.090101	0.731673	0.0896289	0.735948	0.090301	0.737501	0.0898017	0.734511	0.0897306	0.729832	0.0886858	0.739792	0.0904946	0.740925	0.0901185
																						0.738268	0.0908513	0.756769	0.0921679	0.725455	0.0892602	0.734219	0.0892615	0.748345	0.0909321	0.743544	0.0912963	0.741403	0.0902972	0.734008	0.0898093	0.738587	0.0905416	0.739877	0.0900078	0.736823	0.0899412	0.732364	0.088899	0.741999	0.09069	0.743229	0.090317
																						0.740553	0.0910685	0.758908	0.0924923	0.727758	0.0894599	0.736848	0.0894789	0.750659	0.0911318	0.745252	0.0915585	0.743777	0.0905139	0.736375	0.090011	0.741263	0.0908041	0.742287	0.0902343	0.739167	0.0901709	0.734932	0.0891342	0.744238	0.0909041	0.745566	0.0905352
																						0.742825	0.0913009	0.760632	0.0927845	0.730048	0.0896766	0.739463	0.089716	0.752961	0.0913482	0.746628	0.0917967	0.746138	0.0907469	0.73873	0.0902303	0.743924	0.0910834	0.744683	0.0904766	0.741499	0.0904151	0.737486	0.0893868	0.746465	0.0911327	0.747889	0.0907689
																						0.74504	0.0915439	0.761894	0.0930364	0.73228	0.089906	0.742012	0.0899681	0.755205	0.091577	0.747636	0.0920044	0.74844	0.0909916	0.741026	0.0904628	0.746519	0.0913742	0.747019	0.09073	0.743772	0.0906692	0.739975	0.089652	0.748635	0.0913714	0.750154	0.0910135
																						0.747156	0.091793	0.762659	0.0932412	0.734412	0.0901436	0.744446	0.0902304	0.757347	0.091814	0.748246	0.092176	0.750638	0.0912434	0.743218	0.090704	0.748997	0.0916707	0.74925	0.0909897	0.745943	0.0909281	0.742353	0.0899245	0.750708	0.0916155	0.752317	0.0912642
																						0.74913	0.0920431	0.762908	0.0933934	0.736401	0.0903849	0.746717	0.0904977	0.759347	0.0920543	0.748444	0.0923068	0.75269	0.0914971	0.745264	0.0909492	0.751309	0.0919672	0.751332	0.0912506	0.747968	0.0911869	0.744571	0.090199	0.752642	0.0918602	0.754336	0.0915163
																						0.750924	0.0922895			0.738209	0.0906251	0.748782	0.0907649	0.761164	0.0922934			0.754554	0.091748	0.747123	0.0911937	0.753411	0.092258	0.753225	0.0915075	0.74981	0.0914405	0.746588	0.0904703	0.754401	0.0921009	0.756171	0.0917647
																						0.752504	0.0925273			0.739801	0.0908596	0.7506	0.0910267	0.762764	0.0925266			0.756196	0.0919912	0.74876	0.0914326	0.755261	0.0925373	0.754891	0.0917556	0.751431	0.0916839	0.748364	0.090733	0.755949	0.0923328	0.757787	0.0920047
																						0.753838	0.0927519			0.741146	0.0910838	0.752136	0.0912781	0.764116	0.0927493			0.757583	0.0922219	0.750143	0.0916614	0.756824	0.0927997	0.756299	0.0919899	0.752801	0.0919125	0.749864	0.090982	0.757256	0.0925515	0.759151	0.0922315
																						0.754902	0.092959			0.742217	0.0912933	0.753359	0.0915141	0.765193	0.0929572			0.758688	0.0924356	0.751245	0.0918755	0.75807	0.0930401	0.75742	0.0922059	0.753892	0.0921218	0.751059	0.0912125	0.758298	0.0927525	0.760239	0.0924408
																						0.755673	0.0931445			0.742994	0.091484	0.754247	0.0917303	0.765975	0.0931464			0.759489	0.0926282	0.752045	0.0920709	0.758973	0.0932538	0.758234	0.0923994	0.754684	0.0923077	0.751926	0.09142	0.759054	0.0929321	0.761028	0.0926285
																						0.756137	0.0933048			0.743462	0.0916523	0.754782	0.0919222	0.766445	0.093313			0.759972	0.0927959	0.752526	0.0922436	0.759517	0.0934368	0.758724	0.0925667	0.75516	0.0924666	0.752448	0.0916004	0.759509	0.0930868	0.761502	0.0927908
																						0.756285	0.0934368			0.743611	0.0917948	0.754953	0.0920863	0.766595	0.0934539			0.760126	0.0929355	0.75268	0.0923904	0.759691	0.0935853	0.75888	0.0927044	0.755313	0.0925953	0.752615	0.0917502	0.759655	0.0932135	0.761654	0.0929248
[truncated: 30 more columns]

## Sheet: PlotDat3
Source sheet	Tab2	0.3927	0.05341	0.377967	0.0517081	0.38478	0.0525242	0.391627	0.0533409	0.398508	0.0541582	0.405423	0.0549761	0.412373	0.0557947	0.375503	0.0515	0.376264	0.0515	0.375	0.0515306	0.370468	0.0508927	0.401351	0.0542871	0.405419	0.05488	0.399498	0.0540239	0.403821	0.0545604	0.401503	0.0542554	0.403336	0.0547922	0.403471	0.0545566	0.401433	0.0544432	0.402171	0.0543274	0.405745	0.0548725	0.401769	0.0546243	0.404934	0.0547997	0.402541	0.0547778
Plot name	Concordia1	0.3964	0.05385	0.377937	0.0517277	0.38475	0.052544	0.391596	0.053361	0.398477	0.0541787	0.405391	0.0549969	0.41234	0.0558158	0.375503	0.0515	0.37679	0.0515632	0.375503	0.0515914	0.377233	0.0517081	0.401259	0.0543494	0.405288	0.0549392	0.399406	0.0540905	0.403731	0.0546191	0.401382	0.0543099	0.403236	0.0548687	0.403369	0.0546363	0.401343	0.0545124	0.402086	0.0543814	0.405629	0.0549417	0.401674	0.0546973	0.404834	0.0548701	0.402441	0.0548535
Plot Type	1	0.3908	0.05319	0.37785	0.0517457	0.384661	0.0525623	0.391506	0.0533796	0.398385	0.0541975	0.405297	0.0550161	0.412244	0.0558353	0.37679	0.0516549	0.378078	0.0517178	0.37679	0.0517465	0.384031	0.0525242	0.401001	0.0543934	0.404914	0.0549687	0.399147	0.0541396	0.403477	0.0546592	0.401038	0.0543372	0.402952	0.0549268	0.403081	0.0546983	0.401088	0.0545655	0.401846	0.0544177	0.405303	0.0549862	0.401407	0.0547533	0.404549	0.0549205	0.40216	0.0549109
1st free col	83	0.3953	0.05367	0.377713	0.0517606	0.384522	0.0525775	0.391364	0.053395	0.398239	0.0542132	0.405149	0.055032	0.412093	0.0558514	0.378078	0.0518097	0.379367	0.0518724	0.378078	0.0519017	0.390863	0.0533409	0.400582	0.0544183	0.404308	0.0549676	0.398725	0.0541701	0.403064	0.0546802	0.40048	0.0543364	0.402489	0.0549653	0.402613	0.0547412	0.400675	0.0546013	0.401454	0.0544356	0.404772	0.055005	0.400972	0.054791	0.404087	0.0549501	0.401702	0.0549488
Sigma Level	2	0.3932	0.05331	0.377538	0.0517713	0.384342	0.0525884	0.391181	0.0534061	0.398053	0.0542244	0.404959	0.0550434	0.411899	0.055863	0.379367	0.0519646	0.380657	0.052027	0.379367	0.0520568	0.397729	0.0541582	0.400009	0.0544235	0.403486	0.0549361	0.398149	0.0541816	0.4025	0.0546815	0.399724	0.0543077	0.401858	0.0549835	0.401972	0.0547642	0.40011	0.0546192	0.40092	0.0544346	0.404048	0.0549979	0.400378	0.0548099	0.403455	0.0549584	0.401077	0.0549665
Absolute Errs	FALSE	0.3938	0.05392	0.377337	0.0517769	0.384138	0.052594	0.390972	0.0534118	0.39784	0.0542302	0.404742	0.0550493	0.411678	0.055869	0.380657	0.0521195	0.381948	0.0521817	0.380657	0.052212	0.404629	0.0549761	0.399294	0.0544091	0.402471	0.054875	0.39743	0.0541738	0.401795	0.054663	0.398789	0.0542517	0.401069	0.0549809	0.401173	0.0547669	0.399405	0.0546188	0.400252	0.0544149	0.403143	0.0549649	0.399637	0.0548095	0.402667	0.054945	0.400296	0.0549636
Symbol Type	1	0.3938	0.05372	0.377128	0.0517769	0.383925	0.052594	0.390755	0.0534118	0.397618	0.0542302	0.404516	0.0550493	0.411448	0.055869	0.381948	0.0522745	0.383241	0.0523364	0.381948	0.0523673	0.411563	0.0557947	0.39845	0.0543752	0.40129	0.0547859	0.396582	0.0541469	0.400964	0.0546253	0.397702	0.0541701	0.40014	0.0549577	0.400231	0.0547492	0.398573	0.0546001	0.399465	0.0543768	0.402076	0.0549067	0.398763	0.0547898	0.401737	0.0549103	0.399376	0.0549402
Inverse Plot	FALSE	0.3929	0.05368	0.376928	0.0517713	0.38372	0.0525884	0.390546	0.0534061	0.397406	0.0542244	0.404299	0.0550434	0.411226	0.055863	0.383241	0.0524295	0.384535	0.0524911	0.383241	0.0525225	IsoLine	IsoLine	0.397495	0.0543225	0.399976	0.0546713	0.395621	0.0541013	0.400023	0.054569	0.396493	0.054065	0.399086	0.0549144	0.399163	0.0547115	0.397631	0.0545635	0.398574	0.0543211	0.400867	0.0548245	0.397772	0.0547513	0.400684	0.054855	0.398333	0.0548967
Color Plot	TRUE	0.3941	0.05347	0.376752	0.0517606	0.383541	0.0525775	0.390363	0.053395	0.397219	0.0542132	0.404109	0.055032	0.411033	0.0558514	0.384535	0.0525844	0.38583	0.0526458	0.384535	0.0526778			0.396446	0.054252	0.398565	0.0545342	0.394567	0.054038	0.39899	0.0544951	0.395193	0.0539393	0.39793	0.0548516	0.39799	0.0546545	0.396596	0.0545097	0.397595	0.0542487	0.39954	0.0547197	0.396685	0.0546946	0.399528	0.0547801	0.397189	0.0548341
3D plot	FALSE	0.3948	0.05367	0.376616	0.0517457	0.383401	0.0525623	0.390221	0.0533796	0.397074	0.0541975	0.403961	0.0550161	0.410882	0.0558353	0.38583	0.0527395	0.387126	0.0528006	0.38583	0.0528331			0.395324	0.0541651	0.397094	0.0543785	0.393439	0.0539581	0.397885	0.0544052	0.393839	0.0537964	0.396694	0.0547707	0.396737	0.0545793	0.39549	0.0544398	0.396549	0.0541613	0.398121	0.0545946	0.395522	0.0546209	0.398292	0.0546872	0.395964	0.0547534
Linear	FALSE	0.3928	0.05382	0.376529	0.0517277	0.383313	0.052544	0.390131	0.053361	0.396982	0.0541787	0.403867	0.0549969	0.410786	0.0558158	0.387126	0.0528945	0.388423	0.0529554	0.387126	0.0529884			0.394151	0.0540636	0.395605	0.0542084	0.39226	0.0538634	0.39673	0.054301	0.392468	0.0536403	0.395401	0.0546733	0.395426	0.0544874	0.394333	0.0543551	0.395455	0.0540603	0.396638	0.0544514	0.394306	0.0545317	0.397	0.0545779	0.394685	0.0546563
Data Range	AC565:AG592	0.3954	0.05385	0.376499	0.0517081	0.383283	0.0525242	0.3901	0.0533409	0.39695	0.0541582	0.403835	0.0549761	0.410753	0.0557947	0.388423	0.0530496	0.389722	0.0531102	0.388423	0.0531437			0.39295	0.0539493	0.394137	0.0540286	0.391052	0.0537555	0.395547	0.0541845	0.391117	0.0534751	0.394077	0.0545612	0.394083	0.0543806	0.393149	0.0542572	0.394334	0.0539479	0.395118	0.0542931	0.393061	0.0544285	0.395676	0.0544545	0.393374	0.0545448
Filled Symbols	FALSE	0.3931	0.05391	0.376529	0.0516886	0.383313	0.0525043	0.390131	0.0533207	0.396982	0.0541377	0.403867	0.0549553	0.410786	0.0557735	0.389722	0.0532046	0.391022	0.053265	0.389722	0.0532991			0.391744	0.0538246	0.39273	0.0538438	0.38984	0.0536366	0.394359	0.054058	0.389822	0.0533055	0.392748	0.0544366	0.392735	0.0542608	0.391959	0.0541481	0.393209	0.0538262	0.393592	0.0541226	0.391811	0.0543136	0.394347	0.0543193	0.392058	0.0544208
ConcAge	TRUE	0.3941	0.05365	0.376616	0.0516706	0.383401	0.052486	0.390221	0.0533021	0.397074	0.0541188	0.403961	0.0549361	0.410882	0.0557541	0.391022	0.0533597	0.392323	0.0534198	0.391022	0.0534545			0.390557	0.0536917	0.391424	0.0536592	0.388646	0.053509	0.393189	0.053924	0.38862	0.053136	0.391439	0.054302	0.391407	0.0541306	0.390788	0.0540299	0.392101	0.0536975	0.39209	0.0539433	0.39058	0.054189	0.393038	0.0541749	0.390762	0.0542869
ConcSwap	FALSE	0.3911	0.05303	0.376752	0.0516556	0.383541	0.0524708	0.390363	0.0532867	0.397219	0.0541031	0.404109	0.0549202	0.411033	0.055738	0.392323	0.0535149	0.393625	0.0535747	0.392323	0.0536099			0.389412	0.0535534	0.390254	0.0534798	0.387494	0.0533752	0.392061	0.053785	0.387542	0.0529712	0.390176	0.0541599	0.390127	0.0539924	0.389658	0.0539049	0.391032	0.0535645	0.390641	0.0537587	0.389392	0.0540572	0.391776	0.0540243	0.389512	0.0541457
1st Symbol-row	1	0.3939	0.05346	0.376928	0.051645	0.38372	0.05246	0.390546	0.0532756	0.397406	0.0540919	0.404299	0.0549089	0.411226	0.0557264	0.393625	0.05367	0.394929	0.0537296	0.393625	0.0537653			0.38833	0.0534123	0.389251	0.0533105	0.386406	0.0532379	0.390996	0.0536437	0.386619	0.0528156	0.388983	0.0540132	0.388917	0.0538488	0.388591	0.0537755	0.390023	0.0534295	0.389272	0.0535723	0.38827	0.0539208	0.390583	0.0538702	0.388332	0.0539999
		0.3935	0.05369	0.377128	0.0516394	0.383925	0.0524543	0.390755	0.0532699	0.397618	0.0540861	0.404516	0.0549029	0.411448	0.0557204	0.394929	0.0538252	0.396233	0.0538845	0.394929	0.0539208			0.387333	0.0532711	0.388444	0.053156	0.385404	0.0530995	0.390014	0.053503	0.385876	0.0526736	0.387885	0.0538646	0.387803	0.0537028	0.387608	0.0536443	0.389093	0.0532954	0.388011	0.0533879	0.387237	0.0537825	0.389485	0.0537158	0.387244	0.0538523
		0.3892	0.05317	0.377337	0.0516394	0.384138	0.0524543	0.390972	0.0532699	0.39784	0.0540861	0.404742	0.0549029	0.411678	0.0557204	0.396233	0.0539804	0.397539	0.0540394	0.396233	0.0540763			0.386441	0.0531327	0.387853	0.0530203	0.384507	0.052963	0.389135	0.0533655	0.385332	0.0525489	0.386901	0.0537171	0.386805	0.0535571	0.386728	0.0535137	0.388261	0.0531647	0.386883	0.0532089	0.386312	0.0536449	0.388502	0.0535639	0.38627	0.0537059
		0.3916	0.05363	0.377538	0.051645	0.384342	0.05246	0.391181	0.0532756	0.398053	0.0540919	0.404959	0.0549089	0.411899	0.0557264	0.397539	0.0541356	0.398847	0.0541944	0.397539	0.0542318			0.385671	0.0529996	0.387495	0.0529073	0.383733	0.0528308	0.388376	0.053234	0.385003	0.052445	0.386052	0.0535736	0.385944	0.0534145	0.385968	0.0533864	0.387542	0.0530399	0.385908	0.053039	0.385513	0.0535107	0.387653	0.0534177	0.38543	0.0535634
		0.394	0.05346	0.377713	0.0516556	0.384522	0.0524708	0.391364	0.0532867	0.398239	0.0541031	0.405149	0.0549202	0.412093	0.055738	0.398847	0.0542908	0.400155	0.0543494	0.398847	0.0543873			0.385038	0.0528746	0.387381	0.05282	0.383096	0.0527057	0.387752	0.0531109	0.384897	0.0523646	0.385354	0.0534368	0.385235	0.053278	0.385343	0.0532648	0.386951	0.0529235	0.385106	0.0528813	0.384856	0.0533825	0.386955	0.0532798	0.384738	0.0534277
		0.3994	0.05395	0.37785	0.0516706	0.384661	0.052486	0.391506	0.0533021	0.398385	0.0541188	0.405297	0.0549361	0.412244	0.0557541	0.400155	0.0544461	0.401465	0.0545044	0.400155	0.0545428			0.384553	0.0527599	0.387512	0.0527608	0.382609	0.0525899	0.387275	0.0529987	0.385018	0.0523101	0.38482	0.0533094	0.384694	0.05315	0.384865	0.0531513	0.386499	0.0528177	0.384493	0.0527389	0.384354	0.0532628	0.386421	0.0531531	0.38421	0.0533014
		0.3938	0.05351	0.377937	0.0516886	0.38475	0.0525043	0.391596	0.0533207	0.398477	0.0541377	0.405391	0.0549553	0.41234	0.0557735	0.401465	0.0546014	0.402775	0.0546594	0.401465	0.0546984			0.384228	0.0526579	0.387886	0.0527313	0.382281	0.0524859	0.386954	0.0528996	0.385362	0.0522828	0.38446	0.0531939	0.384329	0.0530331	0.384544	0.053048	0.386195	0.0527246	0.384081	0.0526147	0.384016	0.053154	0.386062	0.0530399	0.383854	0.0531869
		0.3926	0.05345	0.377967	0.0517081	0.38478	0.0525242	0.391627	0.0533409	0.398508	0.0541582	0.405423	0.0549761	0.412373	0.0557947	0.402775	0.0547567	0.404087	0.0548144	0.402775	0.054854			0.384067	0.0525706	0.388492	0.0527324	0.382119	0.0523956	0.386796	0.0528155	0.38592	0.0522836	0.384283	0.0530926	0.384149	0.0529296	0.384385	0.0529571	0.386045	0.052646	0.383878	0.052511	0.383849	0.0530581	0.385885	0.0529425	0.383679	0.0530865
		0.3898	0.05305	ConcTikEll	ConcTikEll	ConcTikEll	ConcTikEll	ConcTikEll	ConcTikEll	ConcTikEll	ConcTikEll	ConcTikEll	ConcTikEll	ConcTikEll	ConcTikEll	0.404087	0.054912	0.405401	0.0549695	0.404087	0.0550096			0.384074	0.0524996	0.389314	0.0527639	0.382127	0.0523207	0.386803	0.052748	0.386676	0.0523123	0.384291	0.0530073	0.384156	0.0528414	0.384392	0.0528802	0.386052	0.0525835	0.383886	0.0524299	0.383857	0.0529771	0.385893	0.0528627	0.383686	0.0530021
		0.3922	0.05353													0.405401	0.0550674	0.406715	0.0551246	0.405401	0.0551653			0.384249	0.0524463	0.390329	0.052825	0.382303	0.0522627	0.386975	0.0526985	0.387611	0.0523683	0.384484	0.0529398	0.384352	0.0527704	0.384564	0.0528189	0.386215	0.0525382	0.384108	0.0523729	0.384038	0.0529125	0.386086	0.0528022	0.383877	0.0529354
		0.3983	0.05434													0.406715	0.0552228	0.408031	0.0552797	0.406715	0.0553209			0.384589	0.0524117	0.39151	0.0529141	0.382644	0.0522228	0.38731	0.0526678	0.388698	0.0524499	0.384858	0.0528914	0.384731	0.0527178	0.384899	0.0527744	0.386532	0.052511	0.384537	0.0523412	0.38439	0.0528655	0.38646	0.052762	0.384248	0.0528877
		0.3957	0.05378													0.408031	0.0553782	0.409348	0.0554349	0.408031	0.0554766			0.385086	0.0523966	0.392824	0.0530287	0.383144	0.0522017	0.3878	0.0526567	0.389907	0.052555	0.385406	0.052863	0.385287	0.0526848	0.385389	0.0527475	0.386996	0.0525026	0.385166	0.0523353	0.384905	0.0528371	0.387008	0.0527431	0.384791	0.0528598
		0.3914	0.05319													0.409348	0.0555336	0.410666	0.05559	0.409348	0.0556323			0.385732	0.0524012	0.394235	0.0531658	0.383793	0.0521999	0.388436	0.0526653	0.391207	0.0526807	0.386118	0.0528552	0.386008	0.0526719	0.386026	0.0527387	0.387598	0.0525129	0.385983	0.0523554	0.385575	0.0528279	0.38772	0.0527456	0.385495	0.0528524
		IsoLine	IsoLine													0.410666	0.055689	0.411986	0.0557452	0.410666	0.055788			0.386513	0.0524255	0.395706	0.0533215	0.384579	0.0522173	0.389205	0.0526935	0.392561	0.0528236	0.386979	0.0528681	0.386881	0.0526794	0.386796	0.0527483	0.388327	0.0525419	0.386971	0.0524011	0.386384	0.052838	0.388581	0.0527697	0.386348	0.0528656
																0.411986	0.0558445	0.413306	0.0559004	0.411986	0.0559438			0.387415	0.0524689	0.397195	0.0534916	0.385485	0.0522536	0.390094	0.0527406	0.393932	0.0529797	0.387973	0.0529015	0.387889	0.0527071	0.387686	0.052776	0.389168	0.0525889	0.388112	0.0524715	0.387319	0.0528671	0.389575	0.0528148	0.387332	0.0528991
																0.413306	0.056	0.414154	0.056	0.412462	0.056			0.388419	0.0525306	0.398663	0.0536714	0.386495	0.0523082	0.391083	0.0528059	0.395283	0.0531449	0.38908	0.0529547	0.389012	0.0527546	0.388676	0.0528213	0.390106	0.0526531	0.389383	0.0525652	0.388361	0.0529148	0.390682	0.0528801	0.388428	0.0529523
																0.413306	0.056	ConcBand	ConcBand	ConcBand	ConcBand			0.389507	0.0526095	0.40007	0.0538562	0.387589	0.05238	0.392155	0.0528879	0.396578	0.0533145	0.390279	0.0530267	0.390228	0.0528209	0.389749	0.0528833	0.391121	0.0527332	0.390759	0.0526804	0.389488	0.0529802	0.391881	0.0529642	0.389615	0.0530241
																IsoLine	IsoLine							0.390657	0.0527039	0.401376	0.0540408	0.388746	0.0524675	0.393288	0.0529852	0.39778	0.053484	0.391547	0.053116	0.391513	0.0529046	0.390884	0.0529608	0.392194	0.0528276	0.392214	0.0528149	0.390681	0.0530619	0.393149	0.0530656	0.39087	0.0531132
																								0.391847	0.0528121	0.402546	0.0542202	0.389942	0.0525691	0.39446	0.0530958	0.398858	0.0536488	0.392859	0.0532211	0.392843	0.0530043	0.392057	0.0530523	0.393304	0.0529346	0.39372	0.052966	0.391914	0.0531583	0.39446	0.0531822	0.392168	0.0532178
																								0.393053	0.0529319	0.403549	0.0543895	0.391155	0.0526827	0.395648	0.0532176	0.399781	0.0538044	0.394189	0.0533397	0.394192	0.0531178	0.393247	0.053156	0.394429	0.0530519	0.395246	0.0531309	0.393165	0.0532676	0.39579	0.0533118	0.393485	0.0533358
																								0.394253	0.053061	0.404356	0.054544	0.392361	0.0528062	0.396829	0.0533482	0.400524	0.0539464	0.395511	0.0534696	0.395533	0.0532431	0.39443	0.05327	0.395548	0.0531774	0.396763	0.0533062	0.394409	0.0533877	0.397112	0.0534519	0.394794	0.053465
																								0.395422	0.0531969	0.404947	0.0546797	0.393537	0.0529372	0.397981	0.0534851	0.401068	0.0540711	0.3968	0.0536083	0.39684	0.0533777	0.395584	0.0533919	0.396639	0.0533086	0.398243	0.0534886	0.395621	0.0535162	0.3984	0.0535998	0.39607	0.0536029
																								0.396539	0.053337	0.405305	0.0547927	0.394659	0.0530732	0.399081	0.0536255	0.401397	0.054175	0.398031	0.0537531	0.398089	0.0535189	0.396685	0.0535194	0.397681	0.0534429	0.399655	0.0536745	0.396779	0.0536506	0.399631	0.0537525	0.397288	0.0537468
																								0.39758	0.0534784	0.405419	0.05488	0.395707	0.0532114	0.400107	0.0537669	0.401503	0.0542554	0.399179	0.0539011	0.399253	0.0536641	0.397712	0.05365	0.398653	0.0535778	0.400973	0.0538604	0.397859	0.0537883	0.400779	0.0539072	0.398425	0.0538938
																								0.398527	0.0536186			0.396658	0.0533491	0.401039	0.0539063			0.400223	0.0540494	0.400312	0.0538103	0.398646	0.0537812	0.399536	0.0537106	0.402171	0.0540425	0.39884	0.0539266	0.401822	0.0540607	0.399458	0.0540412
																								0.39936	0.0537547			0.397496	0.0534838	0.40186	0.0540411			0.401141	0.0541953	0.401243	0.0539548	0.399468	0.0539105	0.400314	0.0538386	0.403225	0.0542174	0.399704	0.0540628	0.40274	0.0542101	0.400368	0.054186
																								0.400064	0.053884			0.398204	0.0536128	0.402553	0.0541688			0.401917	0.0543358	0.40203	0.0540947	0.400162	0.0540353	0.40097	0.0539595	0.404115	0.0543816	0.400434	0.0541943	0.403516	0.0543525	0.401136	0.0543254
																								0.400624	0.0540042			0.398767	0.0537335	0.403105	0.0542867			0.402535	0.0544682	0.402657	0.0542273	0.400715	0.0541531	0.401493	0.0540709	0.404824	0.054532	0.401015	0.0543185	0.404133	0.0544851	0.401747	0.0544568
																								0.40103	0.0541128			0.399175	0.0538437	0.403505	0.0543926			0.402982	0.0545899	0.403111	0.05435	0.401116	0.0542618	0.401872	0.0541706	0.405338	0.0546656	0.401436	0.0544331	0.404581	0.0546054	0.40219	0.0545775
																								0.401274	0.0542077			0.399421	0.0539411	0.403745	0.0544844			0.403251	0.0546986	0.403384	0.0544605	0.401356	0.0543591	0.4021	0.0542566	0.405647	0.0547799	0.401689	0.0545357	0.40485	0.0547109	0.402456	0.0546852
																								0.401351	0.0542871			0.399498	0.0540239	0.403821	0.0545604			0.403336	0.0547922	0.403471	0.0545566	0.401433	0.0544432	0.402171	0.0543274	0.405745	0.0548725	0.401769	0.0546243	0.404934	0.0547997	0.402541	0.0547778
[truncated: 32 more columns]

## Sheet: PlotDat5
Source sheet	Tab2	22.91	0.6474	22.0352	0.637708	22.4942	0.642797	22.9623	0.647901	23.4398	0.653022	23.9267	0.658158	24.4234	0.663311	21.6	0.634133	21.6	0.632744	21.6	0.635522	21.4688	0.632635	23.3695	0.65782	24.1167	0.67937	23.4046	0.661072	23.8136	0.666923	23.2348	0.653669	23.4421	0.66073	23.4009	0.658362	23.6432	0.668322	23.3114	0.653492	23.2534	0.653783	23.8545	0.668589	23.3439	0.656629	24.0353	0.675862
Plot name	Concordia1	23.54	0.6665	22.0303	0.638006	22.4892	0.643097	22.9572	0.648205	23.4345	0.653328	23.9214	0.658468	24.4179	0.663623	21.6	0.634133	21.6	0.632744	21.6	0.635522	21.9157	0.637708	23.3632	0.658529	24.1088	0.680292	23.398	0.662165	23.8057	0.668044	23.2279	0.654414	23.4344	0.661645	23.393	0.659232	23.6352	0.669145	23.3034	0.654446	23.2446	0.654684	23.8467	0.669499	23.3372	0.657674	24.0276	0.676631
Plot Type	1	22.73	0.6476	22.0162	0.63828	22.4747	0.643374	22.9423	0.648484	23.4193	0.65361	23.9057	0.658752	24.4018	0.66391	21.6912	0.63517	21.6912	0.633778	21.6912	0.636561	22.3716	0.642797	23.3446	0.658934	24.0854	0.680838	23.3784	0.662975	23.7824	0.668845	23.2074	0.654821	23.4116	0.662197	23.3694	0.659713	23.6116	0.669567	23.2798	0.655028	23.2185	0.655147	23.8234	0.670035	23.3173	0.658419	24.0046	0.677013
1st free col	63	23.24	0.6563	21.9939	0.638507	22.4518	0.643604	22.9189	0.648716	23.3952	0.653844	23.881	0.658988	24.3765	0.664148	21.7828	0.636208	21.7828	0.634813	21.7828	0.637602	22.8365	0.647901	23.3141	0.659024	24.0472	0.680993	23.3462	0.663485	23.7444	0.669304	23.1739	0.654878	23.3743	0.662369	23.3308	0.659793	23.5728	0.669579	23.2412	0.655222	23.1758	0.655158	23.7852	0.670183	23.2847	0.658851	23.9671	0.676995
Sigma Level	2	22.73	0.642	21.9653	0.63867	22.4225	0.643768	22.8887	0.648882	23.3643	0.654011	23.8493	0.659157	24.3439	0.664319	21.8747	0.637246	21.8747	0.635849	21.8747	0.638643	23.3106	0.653022	23.2725	0.658797	23.995	0.680753	23.302	0.663687	23.6925	0.669408	23.1283	0.654583	23.3235	0.662157	23.2783	0.659469	23.5201	0.66918	23.1887	0.655022	23.1176	0.654717	23.7333	0.669939	23.2399	0.65896	23.916	0.67658
Absolute Errs	FALSE	22.88	0.6483	21.9327	0.638755	22.389	0.643854	22.8544	0.648968	23.329	0.654099	23.8131	0.659245	24.3068	0.664408	21.967	0.638285	21.967	0.636885	21.967	0.639684	23.7942	0.658158	23.2211	0.65826	23.9305	0.680124	23.2467	0.663575	23.6284	0.669155	23.0718	0.653946	23.2606	0.661568	23.2133	0.658751	23.4549	0.66838	23.1236	0.654435	23.0456	0.653837	23.669	0.669309	23.1838	0.658746	23.8528	0.675778
Symbol Type	1	22.82	0.645	21.8987	0.638755	22.3541	0.643854	22.8186	0.648968	23.2923	0.654099	23.7754	0.659245	24.2681	0.664408	22.0597	0.639324	22.0597	0.637922	22.0597	0.640727	24.2874	0.663311	23.1612	0.657426	23.8553	0.679124	23.1813	0.663152	23.5536	0.668551	23.006	0.652982	23.1873	0.660616	23.1376	0.657657	23.3789	0.667202	23.0478	0.653475	22.9618	0.652542	23.5941	0.66831	23.1175	0.658211	23.7791	0.674611
Inverse Plot	FALSE	23.06	0.6545	21.8661	0.63867	22.3206	0.643768	22.7842	0.648882	23.257	0.654011	23.7392	0.659157	24.231	0.664319	22.1528	0.640365	22.1528	0.63896	22.1528	0.64177	IsoLine	IsoLine	23.0945	0.656319	23.7715	0.677779	23.1071	0.662427	23.4703	0.667613	22.9327	0.651719	23.1057	0.659329	23.0532	0.656219	23.2941	0.665677	22.9634	0.65217	22.8683	0.650866	23.5107	0.66697	23.0423	0.657366	23.697	0.673111
Color Plot	TRUE	22.73	0.6408	21.8375	0.638507	22.2913	0.643604	22.7541	0.648716	23.2261	0.653844	23.7075	0.658988	24.1984	0.664148	22.2462	0.641406	22.2462	0.639998	22.2462	0.642813			23.0227	0.654968	23.6814	0.676126	23.0256	0.661413	23.3807	0.666366	22.8538	0.650191	23.0178	0.65774	22.9625	0.654474	23.203	0.663847	22.8726	0.650554	22.7678	0.648855	23.4209	0.665325	22.9596	0.656229	23.6086	0.671318
3D plot	FALSE	22.61	0.6386	21.8152	0.63828	22.2684	0.643374	22.7306	0.648484	23.202	0.65361	23.6828	0.658752	24.1731	0.66391	22.34	0.642447	22.34	0.641037	22.34	0.643858			22.9478	0.653411	23.5875	0.674211	22.9383	0.66013	23.2872	0.664845	22.7716	0.648439	22.9263	0.655895	22.8678	0.652471	23.108	0.661762	22.7779	0.648673	22.663	0.646565	23.3273	0.663421	22.8712	0.65482	23.5165	0.669283
Linear	FALSE	23.28	0.6558	21.8011	0.638006	22.2539	0.643097	22.7158	0.648205	23.1867	0.653328	23.6671	0.658468	24.157	0.663623	22.4342	0.64349	22.4342	0.642077	22.4342	0.644903			22.8719	0.65169	23.4922	0.672085	22.847	0.658603	23.1925	0.66309	22.6882	0.646512	22.8334	0.653842	22.7719	0.650264	23.0117	0.659479	22.6818	0.646577	22.5567	0.644057	23.2324	0.661309	22.7786	0.653167	23.4232	0.667059
Data Range	AC597:AG615	22.66	0.6423	21.7963	0.637708	22.249	0.642797	22.7107	0.647901	23.1815	0.653022	23.6617	0.658158	24.1515	0.663311	22.5288	0.644533	22.5288	0.643117	22.5288	0.645948			22.7971	0.649852	23.3983	0.669807	22.7534	0.656862	23.0991	0.66115	22.606	0.644462	22.7419	0.651638	22.6773	0.647914	22.9167	0.657061	22.5871	0.644323	22.4519	0.641401	23.1388	0.659046	22.6837	0.651303	23.3311	0.664709
Filled Symbols	FALSE	23.47	0.6624	21.8011	0.63741	22.2539	0.642496	22.7158	0.647598	23.1867	0.652715	23.6671	0.657849	24.157	0.662998	22.6238	0.645576	22.6238	0.644158	22.6238	0.646995			22.7253	0.647947	23.3082	0.667439	22.6593	0.654941	23.0095	0.659078	22.5271	0.642344	22.6541	0.649342	22.5865	0.645484	22.8256	0.654572	22.4963	0.641973	22.3514	0.638668	23.0491	0.656695	22.5883	0.649264	23.2428	0.662295
ConcAge	TRUE	23.21	0.6569	21.8152	0.637136	22.2684	0.642219	22.7306	0.647318	23.202	0.652434	23.6828	0.657565	24.1731	0.662711	22.7191	0.64662	22.7191	0.645199	22.7191	0.648042			22.6586	0.646027	23.2244	0.665046	22.5666	0.652877	22.9262	0.656931	22.4538	0.640218	22.5724	0.647019	22.5021	0.643041	22.7409	0.652082	22.4119	0.639591	22.258	0.635933	22.9656	0.65432	22.4944	0.647089	23.1607	0.659885
ConcSwap	FALSE	23.11	0.6511	21.8375	0.636908	22.2913	0.641989	22.7541	0.647087	23.2261	0.6522	23.7075	0.657328	24.1984	0.662473	22.8148	0.647665	22.8148	0.646242	22.8148	0.649089			22.5987	0.644145	23.1493	0.662692	22.4771	0.65071	22.8514	0.654766	22.388	0.638139	22.4992	0.64473	22.4265	0.640651	22.6649	0.649657	22.3362	0.637242	22.1741	0.633272	22.8908	0.651984	22.4037	0.644821	23.087	0.657543
1st Symbol-row	1	23.07	0.6499	21.8661	0.636745	22.3206	0.641825	22.7842	0.646921	23.257	0.652032	23.7392	0.657159	24.231	0.662303	22.9109	0.648711	22.9109	0.647284	22.9109	0.650137			22.5473	0.642352	23.0848	0.660441	22.3925	0.648483	22.7873	0.652643	22.3316	0.636166	22.4363	0.642539	22.3615	0.63838	22.5997	0.647365	22.2711	0.63499	22.1022	0.630755	22.8265	0.649753	22.3179	0.642504	23.0238	0.655333
		22.77	0.6439	21.8987	0.63666	22.3541	0.64174	22.8186	0.646834	23.2923	0.651945	23.7754	0.657071	24.2681	0.662214	23.0074	0.649757	23.0074	0.648328	23.0074	0.651186			22.5058	0.640696	23.0327	0.658357	22.3145	0.646238	22.7355	0.650619	22.286	0.634353	22.3856	0.640505	22.309	0.636289	22.547	0.645267	22.2186	0.632897	22.0441	0.628452	22.7746	0.647687	22.2388	0.640183	22.9728	0.653317
		23.26	0.6581	21.9327	0.63666	22.389	0.64174	22.8544	0.646834	23.329	0.651945	23.8131	0.657071	24.3068	0.662214	23.1043	0.650804	23.1043	0.649372	23.1043	0.652236			22.4753	0.639223	22.9945	0.656494	22.2446	0.64402	22.6975	0.648751	22.2525	0.632747	22.3483	0.638683	22.2705	0.634436	22.5083	0.643421	22.1801	0.631019	22.0014	0.626427	22.7366	0.645842	22.1679	0.637903	22.9353	0.651548
		IsoLine	IsoLine	21.9653	0.636745	22.4225	0.641825	22.8887	0.646921	23.3643	0.652032	23.8493	0.657159	24.3439	0.662303	23.2016	0.651852	23.2016	0.650417	23.2016	0.653286			22.4567	0.637973	22.9711	0.654904	22.1841	0.641872	22.6742	0.647088	22.2321	0.631395	22.3255	0.637124	22.247	0.632872	22.4847	0.641877	22.1566	0.629408	21.9754	0.624733	22.7133	0.644269	22.1066	0.635709	22.9124	0.650075
				21.9939	0.636908	22.4518	0.641989	22.9189	0.647087	23.3952	0.6522	23.881	0.657328	24.3765	0.662473	23.2993	0.6529	23.2993	0.651463	23.2993	0.654337			22.4505	0.63698	22.9633	0.65363	22.1343	0.639835	22.6664	0.645677	22.2252	0.630331	22.3179	0.63587	22.2391	0.631638	22.4768	0.640678	22.1486	0.628108	21.9666	0.623417	22.7055	0.643011	22.0561	0.633643	22.9047	0.648938
				22.0162	0.637136	22.4747	0.642219	22.9423	0.647318	23.4193	0.652434	23.9057	0.657565	24.4018	0.662711	23.3973	0.653949	23.3973	0.652509	23.3973	0.655389			22.4568	0.636271	22.9712	0.652708	22.096	0.637949	22.6743	0.644556	22.2321	0.629586	22.3256	0.634955	22.247	0.630768	22.4848	0.639855	22.1566	0.627154	21.9754	0.622516	22.7133	0.642101	22.0173	0.631745	22.9124	0.648169
				22.0303	0.63741	22.4892	0.642496	22.9572	0.647598	23.4345	0.652715	23.9214	0.657849	24.4179	0.662998	23.4958	0.654998	23.4958	0.653556	23.4958	0.656441			22.4754	0.635866	22.9946	0.652162	22.0701	0.636251	22.6976	0.643755	22.2526	0.629179	22.3484	0.634403	22.2706	0.630287	22.5084	0.639433	22.1802	0.626572	22.0015	0.622053	22.7366	0.641565	21.991	0.630053	22.9354	0.647787
				22.0352	0.637708	22.4942	0.642797	22.9623	0.647901	23.4398	0.653022	23.9267	0.658158	24.4234	0.663311	23.5946	0.656049	23.5946	0.654603	23.5946	0.657494			22.5059	0.635776	23.0328	0.652007	22.057	0.634774	22.7356	0.643296	22.2861	0.629122	22.3857	0.634231	22.3092	0.630207	22.5472	0.639421	22.2188	0.626378	22.0442	0.622042	22.7748	0.641417	21.9778	0.628599	22.9729	0.647805
				ConcTikEll	ConcTikEll	ConcTikEll	ConcTikEll	ConcTikEll	ConcTikEll	ConcTikEll	ConcTikEll	ConcTikEll	ConcTikEll	ConcTikEll	ConcTikEll	23.6939	0.6571	23.6939	0.655651	23.6939	0.658548			22.5475	0.636003	23.085	0.652247	22.0571	0.633547	22.7875	0.643192	22.3317	0.629417	22.4365	0.634443	22.3617	0.630531	22.5999	0.63982	22.2713	0.626578	22.1024	0.622483	22.8267	0.641661	21.9778	0.627412	23.024	0.64822
																23.7936	0.658151	23.7936	0.6567	23.7936	0.659602			22.5989	0.63654	23.1495	0.652876	22.0702	0.632593	22.8516	0.643445	22.3882	0.630054	22.4994	0.635032	22.4267	0.631249	22.6651	0.64062	22.3364	0.627165	22.1744	0.623363	22.891	0.642291	21.9911	0.626515	23.0872	0.649022
																23.8936	0.659203	23.8936	0.65775	23.8936	0.660657			22.6588	0.637374	23.2247	0.653876	22.0961	0.631932	22.9264	0.644049	22.454	0.631018	22.5727	0.635984	22.5024	0.632343	22.7411	0.641798	22.4122	0.628125	22.2582	0.624658	22.9659	0.64329	22.0174	0.625925	23.1609	0.650189
																23.9941	0.660256	23.9941	0.6588	23.9941	0.661713			22.7255	0.638481	23.3085	0.655221	22.1344	0.631575	23.0097	0.644987	22.5273	0.632281	22.6543	0.637271	22.5868	0.633781	22.8259	0.643323	22.4966	0.62943	22.3517	0.626334	23.0493	0.64463	22.0563	0.625654	23.243	0.651689
																24.0949	0.66131	24.0949	0.659851	24.0949	0.662769			22.7973	0.639832	23.3986	0.656874	22.1843	0.63153	23.0993	0.646234	22.6062	0.633809	22.7422	0.63886	22.6775	0.635526	22.917	0.645153	22.5874	0.631046	22.4522	0.628345	23.1391	0.646275	22.1069	0.625707	23.3314	0.653482
																24.1962	0.662364	24.1962	0.660902	24.1962	0.663826			22.8722	0.641389	23.4925	0.658789	22.2449	0.631798	23.1928	0.647755	22.6884	0.635561	22.8337	0.640705	22.7722	0.637529	23.012	0.647238	22.6821	0.632927	22.557	0.630635	23.2327	0.648179	22.1682	0.626082	23.4235	0.655517
																24.2979	0.663419	24.2979	0.661954	24.2979	0.664884			22.9481	0.64311	23.5878	0.660915	22.3148	0.632373	23.2875	0.64951	22.7718	0.637488	22.9266	0.642758	22.8681	0.639736	23.1083	0.649521	22.7782	0.635023	22.6633	0.633143	23.3276	0.650291	22.2391	0.626774	23.5168	0.657741
																24.4	0.664475	24.4	0.663007	24.4	0.665942			23.0229	0.644948	23.6817	0.663193	22.3929	0.633245	23.3809	0.65145	22.854	0.639538	23.0181	0.644962	22.9627	0.642086	23.2033	0.651939	22.8729	0.637277	22.7681	0.635799	23.4212	0.652554	22.3182	0.627767	23.6089	0.660091
																24.4	0.664475	24.4	0.663007	24.4	0.665942			23.0947	0.646853	23.7718	0.665561	22.4775	0.634397	23.4705	0.653522	22.9329	0.641656	23.1059	0.647258	23.0535	0.644516	23.2944	0.654428	22.9637	0.639627	22.8686	0.638532	23.5109	0.654905	22.404	0.629044	23.6972	0.662505
																IsoLine	IsoLine	ConcBand	ConcBand	ConcBand	ConcBand			23.1614	0.648773	23.8556	0.667954	22.567	0.635805	23.5538	0.655669	23.0062	0.643782	23.1876	0.649581	23.1379	0.646959	23.3791	0.656918	23.0481	0.642009	22.962	0.641267	23.5944	0.65728	22.4947	0.630578	23.7793	0.664915
																								23.2213	0.650655	23.9307	0.670308	22.6597	0.637443	23.6286	0.657834	23.072	0.645861	23.2608	0.65187	23.2135	0.649349	23.4551	0.659343	23.1238	0.644358	23.0459	0.643928	23.6692	0.659616	22.5887	0.632341	23.853	0.667257
																								23.2727	0.652448	23.9952	0.672559	22.7537	0.639278	23.6927	0.659957	23.1284	0.647834	23.3237	0.654061	23.2785	0.65162	23.5203	0.661635	23.1889	0.64661	23.1178	0.646445	23.7335	0.661847	22.684	0.634297	23.9162	0.669467
																								23.3142	0.654104	24.0473	0.674643	22.8473	0.641276	23.7445	0.661981	23.174	0.649647	23.3744	0.656095	23.331	0.653711	23.573	0.663733	23.2414	0.648703	23.1759	0.648748	23.7854	0.663913	22.7789	0.636409	23.9672	0.671483
																								23.3447	0.655577	24.0855	0.676506	22.9386	0.643396	23.7825	0.663849	23.2075	0.651253	23.4117	0.657917	23.3695	0.655564	23.6117	0.665579	23.2799	0.650581	23.2186	0.650773	23.8234	0.665758	22.8715	0.638636	24.0047	0.673252
																								23.3633	0.656827	24.1089	0.678096	23.0259	0.645599	23.8058	0.665512	23.2279	0.652605	23.4345	0.659476	23.393	0.657128	23.6353	0.667123	23.3034	0.652192	23.2446	0.652467	23.8467	0.667331	22.9599	0.640934	24.0276	0.674725
																								23.3695	0.65782	24.1167	0.67937	23.1074	0.64784	23.8136	0.666923	23.2348	0.653669	23.4421	0.66073	23.4009	0.658362	23.6432	0.668322	23.3114	0.653492	23.2534	0.653783	23.8545	0.668589	23.0426	0.643259	24.0353	0.675862
																												23.1815	0.650077																	23.1177	0.645565
																												23.2469	0.652265																	23.184	0.647808
																												23.3022	0.654363																	23.24	0.649943
																												23.3463	0.656329																	23.2848	0.65193
																												23.3785	0.658125																	23.3174	0.653729
																												23.3981	0.659717																	23.3372	0.655305
																												23.4046	0.661072																	23.3439	0.656629
[truncated: 12 more columns]

## Sheet: PlotDat4
Source sheet	U-Pb-Table	0.3507	0.04843	0.324651	0.0452025	0.331201	0.0460135	0.337784	0.0468251	0.344398	0.0476374	0.351046	0.0484503	0.357726	0.0492638	0.36444	0.0500779	0.322405	0.045	0.323046	0.045	0.321767	0.045	0.317529	0.0443921	0.359814	0.0491671	0.365951	0.0497949	0.373746	0.0476633	0.358934	0.0489503
Plot name	Concordia0	0.3558	0.04873	0.324626	0.0452195	0.331176	0.0460308	0.337757	0.0468428	0.344372	0.0476554	0.351019	0.0484686	0.357698	0.0492824	0.364411	0.0500969	0.322405	0.045	0.323926	0.0451092	0.322405	0.0450796	0.324033	0.0452025	0.359718	0.0492457	0.365844	0.0498659	0.373595	0.0477965	0.358822	0.0490242
Plot Type	1	0.3388	0.04717	0.324553	0.0452352	0.331101	0.0460468	0.337681	0.046859	0.344294	0.0476719	0.350939	0.0484854	0.357617	0.0492995	0.364328	0.0501143	0.323926	0.0451892	0.325448	0.0452981	0.323926	0.0452691	0.330569	0.0460135	0.359447	0.0493085	0.365541	0.0499148	0.373147	0.0479244	0.358503	0.0490778
1st free col	35	IsoLine	IsoLine	0.324438	0.0452482	0.330983	0.04606	0.33756	0.0468725	0.34417	0.0476856	0.350813	0.0484993	0.357488	0.0493137	0.364197	0.0501287	0.325448	0.0453784	0.326972	0.045487	0.325448	0.0454587	0.337137	0.0468251	0.359006	0.0493542	0.365049	0.0499406	0.372407	0.0480459	0.357988	0.0491097
Sigma Level	2			0.32429	0.0452575	0.330832	0.0460695	0.337406	0.0468822	0.344012	0.0476954	0.350651	0.0485093	0.357323	0.0493239	0.364028	0.050139	0.326972	0.0455676	0.328498	0.0456759	0.326972	0.0456483	0.343738	0.0476374	0.358403	0.0493818	0.364376	0.0499428	0.371379	0.0481599	0.357288	0.049119
Absolute Errs	FALSE			0.324121	0.0452624	0.330659	0.0460745	0.337229	0.0468872	0.343832	0.0477006	0.350467	0.0485146	0.357135	0.0493292	0.363836	0.0501444	0.328498	0.0457569	0.330026	0.0458649	0.328498	0.0458379	0.350371	0.0484503	0.35765	0.049391	0.363537	0.0499215	0.370073	0.0482655	0.356425	0.0491054
Symbol Type	1			0.323945	0.0452624	0.330479	0.0460745	0.337045	0.0468872	0.343644	0.0477006	0.350275	0.0485146	0.356939	0.0493292	0.363635	0.0501444	0.330026	0.0459462	0.331555	0.0460539	0.330026	0.0460275	0.357037	0.0492638	0.356761	0.0493814	0.362547	0.0498769	0.368501	0.0483617	0.35542	0.0490693
Inverse Plot	FALSE			0.323776	0.0452575	0.330306	0.0460695	0.336868	0.0468822	0.343463	0.0476954	0.35009	0.0485093	0.35675	0.0493239	0.363443	0.050139	0.331555	0.0461356	0.333086	0.046243	0.331555	0.0462172	0.363736	0.0500779	0.355755	0.0493533	0.361426	0.04981	0.366675	0.0484477	0.354302	0.0490116
Color Plot	TRUE			0.323628	0.0452482	0.330155	0.04606	0.336714	0.0468725	0.343305	0.0476856	0.349929	0.0484993	0.356585	0.0493137	0.363275	0.0501287	0.333086	0.0463249	0.334619	0.046432	0.333086	0.0464069	IsoLine	IsoLine	0.35465	0.0493073	0.360195	0.0497221	0.364612	0.0485229	0.353101	0.048934
3D plot	FALSE			0.323512	0.0452352	0.330037	0.0460468	0.336593	0.046859	0.343182	0.0476719	0.349803	0.0484854	0.356457	0.0492995	0.363143	0.0501143	0.334619	0.0465144	0.336154	0.0466211	0.334619	0.0465967			0.353469	0.0492442	0.358879	0.0496149	0.362328	0.0485865	0.35185	0.0488386
Linear	FALSE			0.323439	0.0452195	0.329962	0.0460308	0.336517	0.0468428	0.343104	0.0476554	0.349723	0.0484686	0.356375	0.0492824	0.36306	0.0500969	0.336154	0.0467038	0.33769	0.0468103	0.336154	0.0467865			0.352234	0.0491652	0.357502	0.0494905	0.359843	0.048638	0.350583	0.048728
Data Range	AJ7:AN9			0.323414	0.0452025	0.329936	0.0460135	0.33649	0.0468251	0.343077	0.0476374	0.349696	0.0484503	0.356347	0.0492638	0.363031	0.0500779	0.33769	0.0468933	0.339228	0.0469994	0.33769	0.0469763			0.350968	0.0490719	0.356093	0.0493513	0.357179	0.048677	0.349334	0.0486051
Filled Symbols	FALSE			0.323439	0.0451854	0.329962	0.0459961	0.336517	0.0468074	0.343104	0.0476194	0.349723	0.048432	0.356375	0.0492452	0.36306	0.050059	0.339228	0.0470828	0.340768	0.0471887	0.339228	0.0471662			0.349698	0.0489661	0.354678	0.0491999	0.354358	0.0487032	0.348137	0.0484734
ConcAge	TRUE			0.323512	0.0451698	0.330037	0.0459802	0.336593	0.0467912	0.343182	0.0476028	0.349803	0.0484151	0.356457	0.049228	0.363143	0.0500416	0.340768	0.0472724	0.34231	0.0473779	0.340768	0.0473561			0.348447	0.0488499	0.353285	0.0490395	0.351405	0.0487162	0.347026	0.0483364
ConcSwap	FALSE			0.323628	0.0451567	0.330155	0.0459669	0.336714	0.0467777	0.343305	0.0475891	0.349929	0.0484012	0.356585	0.0492138	0.363275	0.0500271	0.34231	0.0474619	0.343853	0.0475672	0.34231	0.047546			0.34724	0.0487255	0.35194	0.048873	0.348344	0.0487161	0.346031	0.0481979
1st Symbol-row	1			0.323776	0.0451474	0.330306	0.0459574	0.336868	0.046768	0.343463	0.0475793	0.35009	0.0483912	0.35675	0.0492037	0.363443	0.0500168	0.343853	0.0476516	0.345399	0.0477565	0.343853	0.047736			0.3461	0.0485954	0.350671	0.0487037	0.345201	0.0487028	0.345178	0.0480617
				0.323945	0.0451426	0.330479	0.0459525	0.337045	0.046763	0.343644	0.0475742	0.350275	0.048386	0.356939	0.0491984	0.363635	0.0500114	0.345399	0.0478412	0.346946	0.0479458	0.345399	0.047926			0.34505	0.0484621	0.349502	0.0485349	0.342004	0.0486763	0.344491	0.0479314
				0.324121	0.0451426	0.330659	0.0459525	0.337229	0.046763	0.343832	0.0475742	0.350467	0.048386	0.357135	0.0491984	0.363836	0.0500114	0.346946	0.0480309	0.348494	0.0481352	0.346946	0.048116			0.344109	0.0483281	0.348455	0.04837	0.338779	0.0486371	0.343988	0.0478106
				0.32429	0.0451474	0.330832	0.0459574	0.337406	0.046768	0.344012	0.0475793	0.350651	0.0483912	0.357323	0.0492037	0.364028	0.0500168	0.348494	0.0482206	0.350045	0.0483246	0.348494	0.0483061			0.343297	0.0481961	0.347552	0.048212	0.335555	0.0485853	0.343684	0.0477026
				0.324438	0.0451567	0.330983	0.0459669	0.33756	0.0467777	0.34417	0.0475891	0.350813	0.0484012	0.357488	0.0492138	0.364197	0.0500271	0.350045	0.0484104	0.351597	0.0485141	0.350045	0.0484962			0.342629	0.0480686	0.346808	0.0480641	0.332358	0.0485215	0.343587	0.0476104
				0.324553	0.0451698	0.331101	0.0459802	0.337681	0.0467912	0.344294	0.0476028	0.350939	0.0484151	0.357617	0.049228	0.364328	0.0500416	0.351597	0.0486002	0.353151	0.0487036	0.351597	0.0486863			0.342119	0.0479482	0.34624	0.0479292	0.329217	0.0484461	0.343699	0.0475365
				0.324626	0.0451854	0.331176	0.0459961	0.337757	0.0468074	0.344372	0.0476194	0.351019	0.048432	0.357698	0.0492452	0.364411	0.050059	0.353151	0.04879	0.354707	0.0488931	0.353151	0.0488765			0.341775	0.0478372	0.345858	0.0478099	0.326157	0.0483598	0.344017	0.0474828
				0.324651	0.0452025	0.331201	0.0460135	0.337784	0.0468251	0.344398	0.0476374	0.351046	0.0484503	0.357726	0.0492638	0.36444	0.0500779	0.354707	0.0489799	0.356265	0.0490826	0.354707	0.0490667			0.341605	0.0477377	0.345669	0.0477085	0.323205	0.0482634	0.344532	0.0474509
				ConcTikEll	ConcTikEll	ConcTikEll	ConcTikEll	ConcTikEll	ConcTikEll	ConcTikEll	ConcTikEll	ConcTikEll	ConcTikEll	ConcTikEll	ConcTikEll	ConcTikEll	ConcTikEll	0.356265	0.0491698	0.357825	0.0492722	0.356265	0.0492569			0.341612	0.0476517	0.345678	0.0476269	0.320386	0.0481577	0.345232	0.0474417
																		0.357825	0.0493597	0.359386	0.0494618	0.357825	0.0494472			0.341796	0.0475808	0.345883	0.0475668	0.317724	0.0480435	0.346095	0.0474553
																		0.359386	0.0495497	0.360949	0.0496515	0.359386	0.0496375			0.342153	0.0475265	0.346282	0.0475294	0.315242	0.0479219	0.3471	0.0474914
																		0.360949	0.0497397	0.362514	0.0498412	0.360949	0.0498278			0.342676	0.0474897	0.346866	0.0475154	0.31296	0.0477939	0.348218	0.047549
																		0.362514	0.0499297	0.364081	0.0500309	0.362514	0.0500182			0.343356	0.0474713	0.347624	0.0475249	0.3109	0.0476605	0.349419	0.0476266
																		0.364081	0.0501198	0.365649	0.0502207	0.364081	0.0502086			0.344179	0.0474715	0.34854	0.047558	0.309077	0.047523	0.35067	0.047722
																		0.365649	0.0503099	0.367219	0.0504104	0.365649	0.0503991			0.345128	0.0474903	0.349599	0.0476138	0.307508	0.0473824	0.351938	0.0478327
																		0.367219	0.0505	0.367961	0.0505	0.366481	0.0505			0.346186	0.0475275	0.350778	0.0476914	0.306206	0.04724	0.353187	0.0479555
																		0.367219	0.0505	ConcBand	ConcBand	ConcBand	ConcBand			0.347332	0.0475822	0.352054	0.0477892	0.305182	0.0470971	0.354383	0.0480872
																		IsoLine	IsoLine							0.348544	0.0476534	0.353404	0.0479053	0.304445	0.0469547	0.355494	0.0482242
																										0.349797	0.0477398	0.3548	0.0480374	0.304001	0.0468142	0.35649	0.0483627
																										0.351068	0.0478395	0.356216	0.0481831	0.303854	0.0466767	0.357343	0.048499
																										0.352332	0.0479508	0.357623	0.0483393	0.304005	0.0465435	0.35803	0.0486293
																										0.353564	0.0480714	0.358995	0.0485032	0.304453	0.0464156	0.358532	0.0487501
																										0.35474	0.048199	0.360305	0.0486715	0.305193	0.0462941	0.358836	0.048858
																										0.355838	0.048331	0.361527	0.048841	0.306221	0.0461801	0.358934	0.0489503
																										0.356836	0.048465	0.362638	0.0490082	0.307527	0.0460745	Cyan	Cyan
																										0.357714	0.0485983	0.363616	0.0491701	0.309099	0.0459783
																										0.358456	0.0487284	0.364441	0.0493234	0.310925	0.0458923
																										0.359046	0.0488526	0.365098	0.0494651	0.312988	0.0458171
																										0.359475	0.0489686	0.365575	0.0495926	0.315272	0.0457535
																										0.359732	0.0490741	0.365861	0.0497032	0.317757	0.045702
																										0.359814	0.0491671	0.365951	0.0497949	0.320421	0.045663
																										Black	Black	Black	Black	0.323242	0.0456368
																														0.326195	0.0456238
																														0.329256	0.0456239
																														0.332399	0.0456372
																														0.335596	0.0456637
																														0.338821	0.0457029
																														0.342045	0.0457547
																														0.345242	0.0458185
																														0.348383	0.0458939
																														0.351443	0.0459802
																														0.354395	0.0460766
																														0.357214	0.0461823
																														0.359876	0.0462965
																														0.362358	0.0464181
																														0.36464	0.0465461
																														0.3667	0.0466795
																														0.368523	0.046817
																														0.370092	0.0469576
																														0.371394	0.0471
																														0.372418	0.0472429
																														0.373155	0.0473853
																														0.373599	0.0475258
																														0.373746	0.0476633
																														Black	Black

## Sheet: PlotDat6
Source sheet	U-Pb-Table	0.3477	0.04823	0.331201	0.0460135	0.344398	0.0476374	0.357726	0.0492638	0.371186	0.0508927	0.322405	0.045	0.323046	0.045	0.321767	0.045	0.317529	0.0443921	0.357959	0.049187	0.38413	0.0502368	0.354126	0.0485465	0.359472	0.0495011	0.354866	0.0487359	0.353101	0.048397	0.35224	0.0485606
Plot name	Concordia1	0.3516	0.04907	0.331176	0.0460308	0.344372	0.0476554	0.357698	0.0492824	0.371157	0.050912	0.322405	0.045	0.324339	0.0451606	0.322405	0.0450796	0.330569	0.0460135	0.357808	0.0492831	0.383984	0.0504145	0.354008	0.048616	0.359348	0.0495789	0.354735	0.0488295	0.352971	0.0485094	0.352124	0.0486196
Plot Type	1	0.3461	0.04774	0.331101	0.0460468	0.344294	0.0476719	0.357617	0.0492995	0.371072	0.0509296	0.324339	0.0452406	0.326277	0.0454008	0.324339	0.0453206	0.343738	0.0476374	0.357383	0.0493506	0.383563	0.0505806	0.353675	0.0486616	0.358997	0.0496325	0.35436	0.0489022	0.3526	0.0486031	0.351795	0.0486565
1st free col	35	0.351	0.04869	0.330983	0.04606	0.34417	0.0476856	0.357488	0.0493137	0.370938	0.0509443	0.326277	0.0454813	0.328216	0.0456411	0.326277	0.0455617	0.357037	0.0492638	0.356693	0.0493874	0.382868	0.0507339	0.353135	0.048682	0.358427	0.0496603	0.353751	0.0489519	0.351996	0.048676	0.351265	0.0486696
Sigma Level	2	0.3458	0.04806	0.330832	0.0460695	0.344012	0.0476954	0.357323	0.0493239	0.370766	0.0509548	0.328216	0.045722	0.330159	0.0458814	0.328216	0.0458029	0.370468	0.0508927	0.355757	0.0493927	0.381907	0.0508729	0.352403	0.0486768	0.357654	0.0496617	0.352926	0.0489773	0.351169	0.0487268	0.35056	0.0486584
Absolute Errs	FALSE	0.3406	0.04754	0.330659	0.0460745	0.343832	0.0477006	0.357135	0.0493292	0.37057	0.0509603	0.330159	0.0459627	0.332105	0.0461218	0.330159	0.0460441	IsoLine	IsoLine	0.354602	0.0493663	0.380688	0.0509966	0.3515	0.048646	0.3567	0.0496366	0.351906	0.0489777	0.350138	0.0487545	0.349708	0.0486234
Symbol Type	1	IsoLine	IsoLine	0.330479	0.0460745	0.343644	0.0477006	0.356939	0.0493292	0.370365	0.0509603	0.332105	0.0462036	0.334053	0.0463622	0.332105	0.0462853			0.353259	0.0493089	0.37922	0.0511038	0.350449	0.0485905	0.355591	0.0495856	0.35072	0.048953	0.34892	0.0487586	0.348748	0.0485661
Inverse Plot	FALSE			0.330306	0.0460695	0.343463	0.0476954	0.35675	0.0493239	0.370169	0.0509548	0.334053	0.0464444	0.336004	0.0466027	0.334053	0.0465267			0.351764	0.049222	0.377516	0.0511937	0.349279	0.0485118	0.354356	0.0495103	0.349399	0.0489039	0.347541	0.0487389	0.347722	0.0484891
Color Plot	TRUE			0.330155	0.04606	0.343305	0.0476856	0.356585	0.0493137	0.369997	0.0509443	0.336004	0.0466854	0.337958	0.0468433	0.336004	0.046768			0.350158	0.0491081	0.375592	0.0512655	0.348023	0.048412	0.35303	0.0494125	0.34798	0.0488319	0.346026	0.0486959	0.346674	0.0483956
3D plot	FALSE			0.330037	0.0460468	0.343182	0.0476719	0.356457	0.0492995	0.369863	0.0509296	0.337958	0.0469264	0.339915	0.0470839	0.337958	0.0470094			0.348485	0.0489703	0.373463	0.0513186	0.346714	0.0482939	0.351648	0.049295	0.346502	0.0487388	0.344406	0.0486304	0.345651	0.0482898
Linear	FALSE			0.329962	0.0460308	0.343104	0.0476554	0.356375	0.0492824	0.369778	0.050912	0.339915	0.0471674	0.341875	0.0473246	0.339915	0.0472509			0.346791	0.0488122	0.371147	0.0513524	0.345388	0.0481607	0.350249	0.0491611	0.345005	0.0486272	0.342712	0.0485437	0.344696	0.0481763
Data Range	AJ11:AN16			0.329936	0.0460135	0.343077	0.0476374	0.356347	0.0492638	0.369749	0.0508927	0.341875	0.0474085	0.343838	0.0475653	0.341875	0.0474925			0.345122	0.0486383	0.368664	0.0513668	0.344082	0.048016	0.34887	0.0490143	0.343529	0.0485001	0.340977	0.0484375	0.343852	0.0480601
Filled Symbols	FALSE			0.329962	0.0459961	0.343104	0.0476194	0.356375	0.0492452	0.369778	0.0508735	0.343838	0.0476497	0.345803	0.0478061	0.343838	0.0477341			0.343523	0.0484532	0.366036	0.0513616	0.342831	0.0478638	0.347549	0.0488586	0.342116	0.048361	0.339234	0.0483138	0.343155	0.0479462
ConcAge	TRUE			0.330037	0.0459802	0.343182	0.0476028	0.356457	0.049228	0.369863	0.0508558	0.345803	0.0478909	0.347772	0.0480469	0.345803	0.0479757			0.342037	0.0482621	0.363285	0.0513368	0.341669	0.0477083	0.346323	0.0486983	0.340802	0.0482136	0.337518	0.048175	0.342636	0.0478396
ConcSwap	FALSE			0.330155	0.0459669	0.343305	0.0475891	0.356585	0.0492138	0.369997	0.0508411	0.347772	0.0481322	0.349743	0.0482878	0.347772	0.0482174			0.340707	0.04807	0.360434	0.0512927	0.340628	0.0475535	0.345224	0.0485378	0.339626	0.0480621	0.335862	0.0480239	0.342318	0.047745
1st Symbol-row	1			0.330306	0.0459574	0.343463	0.0475793	0.35675	0.0492037	0.370169	0.0508306	0.349743	0.0483735	0.351717	0.0485287	0.349743	0.0484592			0.339567	0.0478823	0.357508	0.0512297	0.339736	0.0474039	0.344282	0.0483815	0.338617	0.0479106	0.334298	0.0478633	0.342215	0.0476665
				0.330479	0.0459525	0.343644	0.0475742	0.356939	0.0491984	0.370365	0.0508251	0.351717	0.0486149	0.353694	0.0487697	0.351717	0.048701			0.338648	0.0477042	0.354531	0.0511482	0.339018	0.0472634	0.343524	0.0482336	0.337805	0.0477631	0.332857	0.0476965	0.342331	0.0476075
				0.330659	0.0459525	0.343832	0.0475742	0.357135	0.0491984	0.37057	0.0508251	0.353694	0.0488563	0.355674	0.0490108	0.353694	0.0489429			0.337977	0.0475403	0.351529	0.0510489	0.338493	0.047136	0.34297	0.0480981	0.33721	0.0476237	0.331567	0.0475266	0.34266	0.0475707
				0.330832	0.0459574	0.344012	0.0475793	0.357323	0.0492037	0.370766	0.0508306	0.355674	0.0490978	0.357657	0.0492519	0.355674	0.0491848			0.337571	0.0473953	0.348528	0.0509328	0.338175	0.047025	0.342635	0.0479788	0.33685	0.0474962	0.330452	0.047357	0.34319	0.0475576
				0.330983	0.0459669	0.34417	0.0475891	0.357488	0.0492138	0.370938	0.0508411	0.357657	0.0493393	0.359643	0.049493	0.357657	0.0494268			0.337441	0.047273	0.345553	0.0508008	0.338074	0.0469335	0.342528	0.0478789	0.336734	0.0473841	0.329535	0.0471909	0.343895	0.0475688
				0.331101	0.0459802	0.344294	0.0476028	0.357617	0.049228	0.371072	0.0508558	0.359643	0.0495809	0.361632	0.0497343	0.359643	0.0496688			0.337592	0.0471769	0.34263	0.0506541	0.338192	0.046864	0.342652	0.0478011	0.336865	0.0472905	0.328833	0.0470316	0.344747	0.0476037
				0.331176	0.0459961	0.344372	0.0476194	0.357698	0.0492452	0.371157	0.0508735	0.361632	0.0498226	0.363623	0.0499755	0.361632	0.0499109			0.338017	0.0471094	0.339783	0.0504938	0.338525	0.0468184	0.343003	0.0477475	0.33724	0.0472178	0.32836	0.0468823	0.345707	0.047661
				0.331201	0.0460135	0.344398	0.0476374	0.357726	0.0492638	0.371186	0.0508927	0.363623	0.0500643	0.365618	0.0502169	0.363623	0.0501531			0.338707	0.0470726	0.337037	0.0503214	0.339065	0.046798	0.343573	0.0477197	0.337849	0.0471681	0.328126	0.0467457	0.346733	0.0477381
				ConcTikEll	ConcTikEll	ConcTikEll	ConcTikEll	ConcTikEll	ConcTikEll	ConcTikEll	ConcTikEll	0.365618	0.0503061	0.367615	0.0504582	0.365618	0.0503953			0.339643	0.0470673	0.334415	0.0501383	0.339797	0.0468032	0.344346	0.0477183	0.338674	0.0471427	0.328134	0.0466246	0.347781	0.0478315
												0.367615	0.0505479	0.369616	0.0506997	0.367615	0.0506375			0.340798	0.0470937	0.33194	0.0499461	0.3407	0.046834	0.3453	0.0477434	0.339694	0.0471423	0.328385	0.0465213	0.348804	0.0479373
												0.369616	0.0507898	0.371619	0.0509412	0.369616	0.0508799			0.342141	0.0471511	0.329632	0.0497464	0.341751	0.0468895	0.346409	0.0477944	0.34088	0.047167	0.328874	0.0464378	0.349759	0.0480508
												0.371619	0.0510317	0.373625	0.0511827	0.371619	0.0511222			0.343636	0.047238	0.327512	0.0495409	0.342921	0.0469682	0.347644	0.0478697	0.342201	0.0472161	0.329591	0.0463758	0.350603	0.048167
												0.373625	0.0512737	0.375634	0.0514243	0.373625	0.0513647			0.345242	0.0473519	0.325598	0.0493314	0.344177	0.047068	0.34897	0.0479675	0.34362	0.0472881	0.330522	0.0463364	0.3513	0.0482809
												0.375634	0.0515157	0.377646	0.051666	0.375634	0.0516071			0.346915	0.0474897	0.323905	0.0491197	0.345486	0.0471861	0.350352	0.048085	0.345098	0.0473812	0.331649	0.0463205	0.351819	0.0483875
												0.377646	0.0517578	0.379661	0.0519077	0.377646	0.0518497			0.348609	0.0476478	0.322449	0.0489076	0.346812	0.0473193	0.351751	0.0482189	0.346595	0.0474928	0.332951	0.0463283	0.352137	0.0484821
												0.379661	0.052	0.380431	0.052	0.378895	0.052			0.350278	0.0478217	0.321241	0.0486968	0.348118	0.047464	0.35313	0.0483657	0.348071	0.0476199	0.334401	0.0463597	0.35224	0.0485606
												0.379661	0.052	ConcBand	ConcBand	ConcBand	ConcBand			0.351877	0.0480068	0.320293	0.0484893	0.349369	0.0476162	0.354451	0.0485214	0.349484	0.047759	0.335972	0.0464141	Cyan	Cyan
												IsoLine	IsoLine							0.353363	0.0481979	0.319611	0.0482867	0.350531	0.0477717	0.355677	0.0486817	0.350798	0.0479064	0.337634	0.0464904
																				0.354693	0.04839	0.319203	0.0480907	0.351572	0.0479265	0.356776	0.0488422	0.351974	0.0480579	0.339353	0.0465871
																				0.355833	0.0485777	0.31907	0.0479032	0.352464	0.0480761	0.357718	0.0489985	0.352983	0.0482094	0.341096	0.0467023
																				0.356752	0.0487558	0.319216	0.0477255	0.353182	0.0482166	0.358476	0.0491464	0.353795	0.0483569	0.342829	0.0468339
																				0.357423	0.0489197	0.319637	0.0475594	0.353707	0.048344	0.35903	0.0492819	0.35439	0.0484963	0.344519	0.0469792
																				0.357829	0.0490647	0.320332	0.0474061	0.354025	0.048455	0.359365	0.0494012	0.35475	0.0486238	0.346133	0.0471354
																				0.357959	0.049187	0.321293	0.0472671	0.354126	0.0485465	0.359472	0.0495011	0.354866	0.0487359	0.34764	0.0472995
																				Black	Black	0.322512	0.0471434	Black	Black	Black	Black	Black	Black	0.349009	0.0474683
																						0.32398	0.0470362							0.350214	0.0476385
																						0.325684	0.0469463							0.351233	0.0478067
																						0.327608	0.0468745							0.352044	0.0479698
																						0.329737	0.0468214							0.352633	0.0481245
																						0.332053	0.0467876							0.352987	0.0482678
																						0.334536	0.0467732							0.353101	0.048397
																						0.337164	0.0467784							Black	Black
																						0.339915	0.0468032
																						0.342766	0.0468473
																						0.345692	0.0469103
																						0.348669	0.0469918
																						0.351671	0.0470911
																						0.354672	0.0472072
																						0.357647	0.0473392
																						0.36057	0.0474859
																						0.363417	0.0476462
																						0.366163	0.0478186
																						0.368785	0.0480017
																						0.37126	0.0481939
																						0.373568	0.0483936
																						0.375688	0.0485991
																						0.377602	0.0488086
																						0.379295	0.0490203
																						0.380751	0.0492324
																						0.381959	0.0494432
																						0.382907	0.0496507
																						0.383589	0.0498533
																						0.383997	0.0500493
																						0.38413	0.0502368
																						Black	Black

## Sheet: Measurement results
Supplementary Data 1. Results of detrital zircon U-Pb dating.
grain		207Pba	Ub	Pbb	Thb	206Pbcc	206Pbd	±2s	207Pbd	±2s	207Pbd	±2s	rhoe	206Pb	±2s	207Pb	±2s	207Pb	±2s	conc.f
		(cps)	(ppm)	(ppm)	U	(%)	238U	(%)	235U	(%)	206Pb	(%)		238U	(Ma)	235U	(Ma)	206Pb	(Ma)	(%)
sample MF40 (youngest zircon population out of 120 analysed grains)
U21		18299.1	436.524	22.2262	0.0211099	b.d.	0.04843	1.62129	0.3507	2.12345	0.05252	1.371	0.763514	304.868	4.82953	305.235	5.61351	308.043	31.2296	98.9694
U69		29411.4	682.967	41.2072	0.53835	0.625268	0.04873	2.03683	0.3558	2.3312	0.05295	1.134	0.873726	306.744	6.10443	309.047	6.23046	326.464	25.7392	93.9595
U126		102660	1229.25	70.1596	0.626404	5.58161	0.04717	2.68109	0.3388	8.42794	0.05209	7.99	0.318119	297.101	7.78947	296.228	21.8882	289.356	182.573	102.676
sample MF43 (youngest zircon population out of 120 analysed grains)
U281		14756	360	24.5321	1.01735	b.d.	0.04823	1.97281	0.3477	2.41074	0.05228	1.386	0.818341	303.631	5.85385	302.963	6.33452	297.82	31.6113	101.951
U294		46015.5	862.319	52.6101	0.463283	1.67002	0.04907	3.82535	0.3516	7.55954	0.05197	6.52	0.506029	308.79	11.5442	305.911	20.1658	284.016	149.129	108.723
U309		25893.3	644.134	41.5187	0.86074	0.527496	0.04774	1.61424	0.3461	1.89484	0.05257	0.9923	0.851913	300.638	4.74332	301.758	4.95854	310.431	22.5884	96.8453
U328		13235.6	339.779	20.1742	0.481868	b.d.	0.04869	1.63516	0.351	1.97229	0.05228	1.103	0.829064	306.47	4.89587	305.452	5.21605	297.682	25.1616	102.952
U360		5806.56	128.024	11.9145	2.50984	b.d.	0.04806	1.56518	0.3458	2.14219	0.05218	1.463	0.730646	302.597	4.62842	301.54	5.60414	293.36	33.3962	103.149
U364		9430.82	240.056	15.7981	0.925276	2.40464	0.04754	2.09656	0.3406	2.99883	0.05196	2.144	0.699126	299.418	6.13684	297.608	7.7654	283.436	49.0458	105.639
results of reference zircon measurements during session 1 (comprising 598 analyses)
reference zircon BB1
BB1-1		32907.7	378.63	38.5654	0.182973	0.642469	0.09185	1.59609	0.7399	1.80946	0.05843	0.8524	0.882083	566.449	8.66102	562.347	7.84337	545.786	18.6252	103.786
BB1-2		32568.7	372.064	37.7447	0.183185	b.d.	0.09131	1.98198	0.7437	2.11032	0.05907	0.7247	0.939183	563.284	10.6992	564.553	9.18038	569.668	15.7711	98.8794
BB1-3		32980.9	386.765	38.804	0.179123	b.d.	0.09033	1.5655	0.7271	1.85548	0.05838	0.996	0.843719	557.463	8.36582	554.839	7.96266	544.087	21.7685	102.458
BB1-4		34032.4	391.589	39.3456	0.183737	0.135373	0.09049	1.73398	0.7361	2.09267	0.05899	1.172	0.828596	558.46	9.28267	560.101	9.04924	566.774	25.5078	98.5331
BB1-5		33034.4	377.094	38.5163	0.186378	0.0539242	0.09199	1.53093	0.75	1.80799	0.05913	0.9618	0.846757	567.289	8.319	568.238	7.89852	572.038	20.9223	99.1699
BB1-6		32707.2	383.767	38.6032	0.180817	b.d.	0.09068	1.58186	0.7331	1.71021	0.05864	0.65	0.924948	559.549	8.48359	558.375	7.37221	553.589	14.1845	101.077
BB1-7		31858.8	375.876	38.0651	0.182304	0.757423	0.09135	1.62712	0.7431	1.87209	0.059	0.9259	0.869146	563.518	8.78577	564.206	8.13611	566.979	20.1572	99.3895
BB1-8		32346.2	372.737	37.6283	0.183419	0.526941	0.09091	1.58153	0.7357	1.8858	0.05869	1.027	0.838651	560.917	8.50166	559.87	8.14852	555.616	22.4052	100.954
BB1-9		31740.2	380.159	38.6239	0.176467	1.01529	0.09167	1.89907	0.7405	2.11759	0.05859	0.9369	0.896807	565.386	10.2879	562.701	9.18945	551.859	20.4492	102.451
BB1-10		32412.9	380.21	38.4081	0.181293	0.195537	0.09105	1.67911	0.7416	1.90391	0.05908	0.8975	0.881926	561.723	9.03901	563.338	8.26539	569.866	19.5299	98.5711
BB1-11		31259.8	361.07	36.4659	0.186198	b.d.	0.09092	1.67158	0.7385	1.8602	0.05891	0.8162	0.898603	560.977	8.98703	561.531	8.05541	563.775	17.7792	99.5038			Supplementary Data 1. Coordinates of samples.
BB1-12		31948.1	380.714	38.0072	0.179334	0.421603	0.09003	1.78628	0.7342	2.04936	0.05914	1.005	0.871629	555.721	9.51793	559.008	8.84811	572.415	21.85	97.0835			Sample	Locality		Coordinates			Stratigraphy (horizons after Schriel, 1926)
BB1-13		31871.2	372.211	37.8996	0.184357	b.d.	0.09165	1.56614	0.7436	1.76412	0.05884	0.812	0.887778	565.313	8.48209	564.501	7.66808	561.23	17.6951	100.727			MF40	Quarry at street B85		51°25'38.5"N 11°03'15.3"E			horizon sto2a, lower Siebigerode Fm.
BB1-14		31810.7	375.066	38.0325	0.182064	0.626211	0.09133	1.6172	0.7449	1.83779	0.05916	0.873	0.879968	563.37	8.72995	565.264	7.99769	572.891	18.9878	98.3382			MF43	Quarry at Burghof		51°24'46.2"N 11°06'24.2"E			horizon sto2e, middle Siebigerode Fm.
BB1-15		31330.9	379.022	38.295	0.181159	b.d.	0.09107	1.50499	0.738	1.84277	0.05877	1.063	0.816701	561.87	8.10313	561.242	7.97653	558.697	23.184	100.568
BB1-16		31760.6	383.222	39.0876	0.184334	b.d.	0.09194	1.69107	0.7487	2.00097	0.05906	1.07	0.845123	567.021	9.18565	567.472	8.73639	569.277	23.2791	99.6037
BB1-17		30623.6	379.392	38.4607	0.177692	b.d.	0.09146	1.57886	0.7424	1.7473	0.05888	0.7485	0.903599	564.141	8.53404	563.829	7.58794	562.57	16.3083	100.279
BB1-18		30404.9	368.249	37.4004	0.18443	0.2383	0.09148	1.4097	0.7385	1.52367	0.05855	0.5782	0.925203	564.296	7.62115	561.518	6.59322	550.278	12.6236	102.548
BB1-19		31141.7	378.109	38.2815	0.185252	b.d.	0.09114	1.52711	0.742	1.86121	0.05905	1.064	0.820493	562.267	8.22787	563.568	8.08175	568.822	23.157	98.8475
BB1-20		30816.4	369.768	37.6912	0.189347	b.d.	0.09181	1.58932	0.7474	1.97998	0.05904	1.181	0.802697	566.232	8.6211	566.724	8.63579	568.7	25.701	99.5661
BB1-21		30342.8	375.164	38.0275	0.181956	0.813325	0.09131	1.6708	0.7381	1.90022	0.05862	0.9051	0.879268	563.283	9.0182	561.285	8.22671	553.192	19.752	101.824
BB1-22		30315.1	375.936	37.5655	0.180731	0.215722	0.08999	1.65154	0.7344	1.90814	0.05919	0.9557	0.865524	555.461	8.79556	559.106	8.237	573.972	20.783	96.775
BB1-23		29656.7	389.975	38.9937	0.172238	0.00080985	0.09033	1.57878	0.7322	1.74746	0.05879	0.7491	0.903468	557.469	8.43691	557.825	7.5278	559.28	16.3293	99.6763
BB1-24		29820.9	372.915	37.3389	0.178908	1.06193	0.09034	1.78276	0.7335	2.02088	0.05889	0.9517	0.882167	557.52	9.52858	558.621	8.72006	563.108	20.7337	99.0077
BB1-25		30874.5	375.929	38.247	0.188079	0.471631	0.09145	1.51886	0.7487	1.69813	0.05938	0.7594	0.894429	564.12	8.20919	567.467	7.40926	580.904	16.4949	97.1107
BB1-26		30255.8	384.272	39.0948	0.182297	b.d.	0.09171	1.88578	0.7386	2.13692	0.05841	1.005	0.882477	565.649	10.2204	561.609	9.26016	545.273	21.9633	103.737
BB1-27		30054.3	383.34	38.7052	0.181229	0.320622	0.09106	1.74068	0.736	1.94458	0.05862	0.8669	0.895142	561.825	9.37232	560.065	8.40579	552.92	18.9177	101.611
BB1-28		30270.7	381.457	38.6278	0.182543	1.34466	0.09122	1.48873	0.7437	1.81772	0.05913	1.043	0.81901	562.727	8.02727	564.539	7.90241	571.845	22.6884	98.4056
mean (n=28):							0.0911382		0.739793		0.0588725			562.261		562.276		562.336
2SD(abs):							0.00114836		0.0111379		0.000533767			6.7836		6.51301		19.7544
2SD(%)							1.26002		1.50554		0.906649
reference zircon Plesovice
Pleso4		32177.4	685.142	39.2276	0.0920785	0.182757	0.05341	1.55135	0.3927	1.79997	0.05333	0.9128	0.861878	335.4	5.07219	336.365	5.1669	343.044	20.6585	97.7716
Pleso5		31791.7	676.62	39.0615	0.0916862	b.d.	0.05385	1.70245	0.3964	1.85911	0.05338	0.747	0.915732	338.137	5.61067	339.013	5.3726	345.023	16.8996	98.0043
Pleso33		32096.7	685.986	39.1413	0.0918081	0.674497	0.05319	1.52341	0.3908	1.81862	0.05329	0.9933	0.837673	334.096	4.96192	334.978	5.20238	341.113	22.4878	97.9429
Pleso34		31437	682.378	39.2502	0.089778	0.779449	0.05367	1.5427	0.3953	1.76138	0.05342	0.85	0.875846	337.019	5.06761	338.228	5.07952	346.552	19.226	97.2492
Pleso63		30545.3	652.044	37.2816	0.0919879	0.440148	0.05331	1.57921	0.3932	1.72539	0.0535	0.695	0.915274	334.786	5.1541	336.725	4.95679	350.138	15.7105	95.6155
Pleso64		30280.8	662.881	38.278	0.0887085	0.318008	0.05392	1.6138	0.3938	1.97869	0.05298	1.145	0.815588	338.522	5.32429	337.173	5.6929	327.877	25.9823	103.247
Pleso103		30113	642.054	36.9531	0.090631	0.44903	0.05372	1.59445	0.3938	2.00661	0.05317	1.218	0.794596	337.315	5.24215	337.163	5.77333	336.115	27.6065	100.357
Pleso104		29587.3	647.488	37.2194	0.0875675	0.205398	0.05368	1.43273	0.3929	1.77448	0.05308	1.047	0.807409	337.101	4.70734	336.503	5.0953	332.371	23.7392	101.423
Pleso153		29210.4	629.255	36.0909	0.0901792	b.d.	0.05347	1.47839	0.3941	1.67346	0.05346	0.7841	0.883432	335.785	4.83896	337.389	4.81526	348.459	17.7292	96.3628
Pleso154		29145.7	612.62	35.2408	0.0920147	b.d.	0.05367	2.03346	0.3948	2.26515	0.05335	0.998	0.897715	337.017	6.68051	337.875	6.53122	343.785	22.5834	98.0312
Pleso203		28755.6	638.992	36.826	0.0875355	b.d.	0.05382	1.50619	0.3928	1.86569	0.05293	1.101	0.807308	337.932	4.96069	336.401	5.35654	325.83	24.9943	103.714
Pleso204		28637.7	642.148	36.9942	0.0866933	0.684173	0.05385	1.68197	0.3954	1.97029	0.05326	1.026	0.85367	338.115	5.54282	338.34	5.68524	339.884	23.2371	99.4795
Pleso253		28160.8	626.157	36.112	0.0885368	b.d.	0.05391	1.60323	0.3931	1.96231	0.05289	1.131	0.817015	338.458	5.28846	336.647	5.63819	324.154	25.6944	104.413
Pleso254		27844	625.983	35.9383	0.0861088	0.538417	0.05365	1.68093	0.3941	1.96939	0.05328	1.026	0.853532	336.911	5.52017	337.379	5.66898	340.602	23.2336	98.9162
Pleso303		30659.2	701.752	39.8916	0.0895811	b.d.	0.05303	1.54905	0.3911	1.94914	0.05348	1.183	0.794737	333.116	5.03104	335.158	5.5793	349.359	26.7448	95.3506
Pleso304		30226.8	678.633	38.8854	0.091326	b.d.	0.05346	1.6988	0.3939	1.87642	0.05344	0.7969	0.905339	335.707	5.55942	337.183	5.39802	347.379	18.0217	96.64
Pleso353		29014.5	676.285	38.8548	0.0889046	b.d.	0.05369	1.48529	0.3935	1.71787	0.05315	0.8631	0.864615	337.148	4.88078	336.912	4.93742	335.283	19.5611	100.556
Pleso354		29318.9	659.627	37.5675	0.0918805	0.285137	0.05317	1.57834	0.3892	1.90466	0.05309	1.066	0.828671	333.944	5.13861	333.786	5.43272	332.683	24.1727	100.379
Pleso403		28609.3	656.836	37.7375	0.0895951	0.875757	0.05363	1.47683	0.3916	1.70408	0.05296	0.8502	0.866642	336.746	4.84731	335.502	4.88037	326.889	19.2976	103.016
Pleso404		28783.3	655.159	37.5106	0.0897551	0.45338	0.05346	1.53026	0.394	1.83923	0.05346	1.02	0.832011	335.716	5.0078	337.293	5.29222	348.18	23.0713	96.4201
Pleso453		28320.2	637.189	36.8557	0.091828	b.d.	0.05395	1.54814	0.3994	1.83848	0.05369	0.9916	0.84208	338.756	5.11104	341.215	5.34193	357.997	22.3824	94.6254
Pleso454		27898.8	644.119	36.9159	0.0888443	0.320285	0.05351	1.61044	0.3938	1.90757	0.05338	1.022	0.844235	336.014	5.27485	337.139	5.48726	344.9	23.1317	97.4237
Pleso503		27476.5	651.322	37.2629	0.0872168	0.0537855	0.05345	1.78354	0.3926	2.04214	0.05328	0.9946	0.873367	335.654	5.83598	336.288	5.86294	340.674	22.5205	98.5266
Pleso504		26663.9	652.632	37.0187	0.0839839	0.459866	0.05305	1.64807	0.3898	1.93718	0.05329	1.018	0.85076	333.235	5.35465	334.257	5.53233	341.372	23.0484	97.6166
Pleso553		25883.8	638.021	36.5205	0.0835883	b.d.	0.05353	1.68438	0.3922	2.12373	0.05314	1.293	0.793123	336.164	5.51953	336.01	6.09362	334.944	29.3163	100.364
Pleso554		26822.7	632.72	36.7878	0.0872243	1.64342	0.05434	1.80974	0.3983	2.12405	0.05317	1.112	0.852024	341.088	6.01516	340.445	6.16248	336.061	25.1969	101.496
Pleso597		26775.8	650.143	37.4032	0.0853568	b.d.	0.05378	1.70179	0.3957	1.88362	0.05336	0.8074	0.903468	337.686	5.60123	338.524	5.437	344.284	18.2697	98.0837
Pleso598		26277.5	580.933	33.071	0.0861698	0.0164332	0.05319	1.89775	0.3914	2.10454	0.05337	0.9097	0.901741	334.048	6.18091	335.381	6.02883	344.634	20.5837	96.9283
mean (n=28):							0.0535843		0.393561		0.0532707			336.486		336.974		340.342
2SD(abs):							0.000604904		0.00452854		0.000386894			3.69888		3.31182		16.4451
2SD(%)							1.12888		1.15066		0.726279
reference zircon KA (KaapValley)
KA5		69651.2	25.4603	22.9865	0.422476	0.0658557	0.6474	1.46798	22.91	1.63883	0.2566	0.7286	0.895745	3218.16	37.2975	3222.96	16.0709	3225.96	11.4967	99.7583
KA6		61799.9	23.477	21.9124	0.539849	b.d.	0.6665	1.77706	23.54	2.00187	0.2561	0.9217	0.8877	3292.4	45.9799	3249.5	19.6879	3223.13	14.5475	102.149
KA35		64262.4	22.0836	20.0164	0.544855	0.341135	0.6437	1.82059	22.13	2.12908	0.2493	1.104	0.855107	3203.46	46.1249	3189.37	20.8972	3180.52	17.4812	100.721
KA36		50157	18.5643	16.9474	0.500086	b.d.	0.6476	2.03008	22.73	2.42499	0.2545	1.326	0.83715	3218.7	51.643	3215.37	23.8634	3213.29	20.9514	100.168
KA65		53788.2	20.2497	18.9518	0.62219	0.355883	0.6563	1.63293	23.24	2.01658	0.2568	1.183	0.80975	3252.61	41.8447	3236.86	19.8234	3227.12	18.6702	100.79
KA66		55197.7	20.7549	18.8861	0.572661	1.07682	0.642	1.6415	22.73	1.81459	0.2568	0.7734	0.904615	3196.99	41.508	3215.41	17.8037	3226.92	12.2036	99.0728
KA105		59774	22.5914	20.7205	0.568069	0.399512	0.6483	1.77321	22.88	2.00732	0.256	0.9408	0.883373	3221.45	45.1156	3221.95	19.7188	3222.26	14.8495	99.975
KA106		54188.8	20.577	18.861	0.582649	b.d.	0.645	1.87625	22.82	2.07997	0.2566	0.8977	0.902058	3208.66	47.6001	3219.39	20.4374	3226.09	14.166	99.4597
KA155		73663.3	27.5944	26.607	0.736029	0.85231	0.6545	1.88824	23.06	2.06647	0.2555	0.8396	0.913748	3245.93	48.335	3229.52	20.3124	3219.35	13.2551	100.826
KA156		102808	38.7452	37.8368	0.887222	b.d.	0.6408	1.83891	22.73	2.0898	0.2573	0.9928	0.879946	3192.27	46.4645	3215.51	20.5315	3230.04	15.6612	98.8307
KA205		46116.5	17.7278	15.9977	0.536206	b.d.	0.6386	2.1251	22.61	2.32501	0.2568	0.9432	0.914017	3183.32	53.609	3210.23	22.8633	3227.08	14.8821	98.644
KA255		78619.9	29.5384	29.042	0.776417	b.d.	0.6558	1.79242	23.28	2.01647	0.2575	0.9238	0.88889	3250.67	45.9253	3238.77	19.8239	3231.41	14.5709	100.596
KA305		62168.7	24.8493	22.3359	0.489143	b.d.	0.6423	2.11994	22.66	2.46587	0.2559	1.26	0.859712	3198.23	53.6726	3212.64	24.2677	3221.65	19.8816	99.2731
KA355		81969.5	31.2974	30.6914	0.774091	0.904691	0.6624	1.80765	23.47	1.968	0.2569	0.7781	0.918521	3276.52	46.6006	3246.49	19.3492	3227.99	12.2762	101.503
KA405		86539.9	34.332	32.8903	0.666741	1.50127	0.6569	1.92201	23.21	2.42379	0.2563	1.477	0.792976	3255.11	49.3101	3235.92	23.8727	3224.05	23.3055	100.963
KA455		66491.4	26.4475	25.0546	0.67619	0.643695	0.6511	2.06656	23.11	2.36175	0.2575	1.143	0.875011	3232.41	52.7481	3231.67	23.2505	3231.22	18.034	100.037
KA505		51189.5	20.494	19.3264	0.66212	0.218318	0.6499	1.78713	23.07	2.06805	0.2575	1.041	0.864161	3227.88	45.5411	3229.97	20.3285	3231.27	16.4147	99.8951
KA555		60710.8	25.3242	23.1073	0.562605	0.340668	0.6439	1.64305	22.77	2.08126	0.2564	1.277	0.789453	3204.29	41.6207	3216.95	20.448	3224.86	20.1604	99.3621
KA555		57419.9	23.3913	21.6248	0.520355	4.07012	0.6581	1.94659	23.26	2.36411	0.2564	1.342	0.823395	3259.82	49.9991	3238.03	23.2802	3224.57	21.1718	101.093
mean (n=19):							0.650058		22.9584		0.256142			3228.36		3225.08		3223.09
2SD(abs):							0.0155575		0.682976		0.00363093			61.0002		29.2655		22.3735
2SD(%)							2.39325		2.97484		1.41754
Spot size = 20 µm; depth of crater ~15µm. 206Pb/238U error is the quadratic additions of the within run precision (2 SE) and the external reproducibility (2 SD) of the reference zircon. 207Pb/206Pb error propagation (207Pb signal dependent) following Gerdes & Zeh (2009). 207Pb/235U error is the quadratic addition of the 207Pb/206Pb and 206Pb/238U uncertainty.
aWithin run background-corrected mean 207Pb signal in cps (counts per second).
b U and Pb content and Th/U ratio were calculated relative to BB reference zircon.
c percentage of the common Pb on the 206Pb. b.d. = below dectection limit.
d corrected for background, within-run Pb/U fractionation (in case of 206Pb/238U) and common Pb using Stacy and Kramers (1975) model Pb composition and
subsequently normalised to BB (ID-TIMS value/measured value); 207Pb/235U calculated using 207Pb/206Pb/(238U/206Pb*1/137.818)
e rho is the 206Pb/238U/207Pb/235U error correlation coefficient.
f degree of concordance = 206Pb/238U age / 207Pb/206Pb age x 100
