# Supplementary material for: Fossil wood cells recorded 300 million years of Europe’s tectonic history
Source: Sci Rep. 2026 Jul 14;16:22068. doi: 10.1038/s41598-026-60054-3 (PMC13369813; doi:10.1038/s41598-026-60054-3)
Supplement: Supplementary file 3 — Supplementary Information 3. [file 41598_2026_60054_MOESM3_ESM.xlsx]

## Sheet: Measurement results
Supplementary Data 3. Results of in situ U-Pb dating of fossil-wood quartz.
name /	grain	207Pba	Ub	Pbb	Thb	238Uc	±2s	207Pbc	±2s
sample		(cps)	(ppm)	(ppm)	U	206Pb	(%)	206Pb	(%)
domain 1	U4-Hem	1.59703e+06	0.355419	3.22543	8.79109	0.379842	4.73945	0.799917	2.73142
	U5-Hem	2.81025e+06	0.469558	5.34952	11.5095	0.315884	8.82503	0.815332	1.67971
	U6-Hem	2.22472e+06	0.507949	4.42959	8.19139	0.40328	3.6667	0.815304	1.40062
	U7	56266.7	1.54014	0.133039	0.00720746	18.4794	3.74236	0.279951	10.3495
	U8	60755.7	1.37439	0.150546	0.00592125	16.3899	4.85314	0.320342	13.3129
	U9	34530.3	0.572452	0.134997	0.00267517	17.067	5.15721	0.321061	12.2879
	U10	33027.1	0.659116	0.0848752	0.00203488	16.7875	4.04953	0.341978	12.7175
	U11	26754.2	0.434171	0.0618357	0.042692	14.366	3.93902	0.359971	17.1496
	U12	49243.1	0.356365	0.10698	0.00465379	10.6722	6.58788	0.475945	15.4696
	U13	385769	0.588999	0.173006	0.0717019	13.7576	7.01558	0.398635	11.437
	U14	200778	1.08493	0.592556	0.00206592	17.4783	4.87058	0.250668	9.10166
	U15	29974.9	0.947129	0.085533	0.00246698	18.1828	4.82871	0.251611	10.1044
	U16	28275.9	0.633391	0.086385	0.00555425	16.1319	4.81545	0.300209	8.36095
	U17	41309.2	0.459745	0.13544	0.00686927	12.1591	5.88359	0.427257	15.2052
	U18	42378.1	0.302815	0.0782875	0.0114731	10.2618	7.64074	0.539478	12.0108
	U19	27545	0.300341	0.123708	0.00518341	11.3181	6.49955	0.415034	11.4689
	U20	25254.9	0.162195	0.261104	0.00741777	8.53277	7.46936	0.502257	14.0135
	U21	796698	0.177859	0.0989313	0.010086	6.29848	18.0666	0.542392	28.2852
	U22	30873.3	0.226318	0.101622	0.00340726	9.78918	8.4874	0.475172	18.7043
	U23	34077.4	0.474553	0.0852535	0.00320976	13.3181	5.96097	0.396161	10.8593
	U24	697052	0.636301	0.826995	0.0027634	14.4479	4.58161	0.345568	12.6897
	U25	54773.8	0.969346	0.179384	0.00144814	14.7066	9.72123	0.348474	20.3845
	U26	72381.4	0.674549	0.249925	0.00798398	10.6855	14.4927	0.443781	17.9562
	U27	25982.2	0.711206	0.0877279	0.00314903	17.3104	4.8946	0.264468	15.4587
	U28	34683.5	0.424816	0.0761703	0.102991	13.5794	4.63406	0.351441	11.5448
	U29	31272.5	0.41579	0.132357	0.081624	12.5804	6.39483	0.41329	9.71662
	U30	145658	0.290363	0.028363	0.0910218	0.341595	5.10252	0.796492	4.21278
	U34	167246	0.353476	0.0332694	0.0925555	0.357772	5.45652	0.812473	2.03208
	U35	177940	0.395121	0.0353901	0.0736941	0.380352	4.37764	0.809016	1.52215
	U36	40137.6	0.773305	0.179613	0.0136079	15.8366	4.94677	0.336029	15.7939
	U37	36641.7	0.632033	0.0979492	0.00468776	15.1277	5.45655	0.376422	10.214
domain 2	U38	60302.6	1.22427	0.154978	0.000690217	14.9839	6.57453	0.324132	8.6798
	U39	57486.6	1.11156	0.22527	0.00116679	13.6125	5.26073	0.281571	7.9762
	U40	36430.6	1.04675	0.336315	0.0003358	16.6274	3.64508	0.267419	3.26213
	U41	39280.4	1.19618	0.111301	0.000299789	17.431	3.70542	0.262849	3.36085
	U42	48786	1.28341	0.127377	0.000341035	16.7662	5.90953	0.277334	6.49296
	U43	51927.7	1.49482	0.138259	0.000686609	17.6485	4.30141	0.266138	3.86632
	U44	780418	1.20093	0.150357	0.000359904	16.2436	3.50782	0.312684	4.57651
	U45	49627.7	1.18719	0.129903	0.00048802	15.7647	4.8587	0.308428	5.84472
	U46	169141	1.00725	1.14011	0.000504802	16.8643	3.70161	0.283558	6.64642
	U47	45779.2	0.89506	0.112909	0.000365182	15.5183	5.02887	0.346995	4.71715
	U48	1.374e+06	0.70352	0.483653	0.000662545	14.173	4.51595	0.371252	4.76683
	U49	48520.7	0.738473	0.145969	0.000530249	13.0376	4.53719	0.385924	3.76586
	U50	58958.6	0.836468	0.187819	0.00106821	7.17021	3.94721	0.231356	5.58701
	U51	45533.7	0.510558	0.100347	0.00110439	11.839	3.88651	0.462865	7.3171
	U52	1.01005e+06	0.435755	1.25599	0.00464231	6.74779	13.2325	0.54021	15.4016
	U53	1.93731e+06	0.29436	0.440619	0.0125011	7.10879	5.4701	0.59298	9.68934
	U54	50469	0.358002	0.146605	0.000757885	8.92373	6.11287	0.525217	5.95603
	U55	150971	0.486204	0.286043	0.0073127	5.51835	13.7905	0.645828	5.77021
	U56	174297	0.197624	0.307918	0.00368703	7.17819	5.87826	0.578851	9.628
	U57	54823.4	0.306642	0.652242	0.00816163	7.89435	4.83904	0.593655	7.71904
	U58	110074	0.141734	0.183109	0.00705379	2.82608	19.2265	0.797178	16.1108
domain 3	U59 Hem	1.33093e+07	0.833085	21.9052	1.2535	0.165519	14.1033	0.827168	1.50108
	U60 Hem	1.06344e+07	0.758871	20.6682	1.20614	0.137368	10.5334	0.82628	1.54392
	U61 Hem	2.56496e+07	1.07696	41.2845	1.00355	0.118861	19.7642	0.82801	1.47965
	U62 Hem	4.32986e+06	0.656213	8.29381	0.740459	0.281628	6.20081	0.844213	1.857
	U63 Hem	6.56061e+06	0.884522	12.3618	1.15728	0.269528	5.76205	0.834079	6.23291
	U64	323604	0.349875	0.385065	0.0157518	1.60298	34.1087	0.799216	6.07965
	U65	514997	0.370353	0.301533	0.00662319	4.56571	6.8663	0.689625	12.2274
	U66	316788	0.254217	0.742056	0.0331643	1.46899	13.1789	0.809456	2.89129
	U67	495150	0.286613	0.466999	0.0549157	2.92692	14.3726	0.732221	9.28372
	U68	516335	0.397516	1.41788	0.0065472	1.97359	17.6517	0.775856	4.7378
	U69	246503	0.30498	0.510728	0.00892622	2.4579	17.1948	0.749384	5.11532
	U70	93659.9	0.361878	0.213918	0.00226638	5.57128	6.50281	0.673115	2.95362
	U74	1.98675e+06	0.250734	2.99702	0.00673835	0.431431	20.3555	0.807163	3.10053
	U75	403471	0.388326	0.610636	0.0448542	3.66037	23.5415	0.714814	6.22962
	U76	141570	0.445904	0.17425	0.00306439	7.83674	9.41005	0.557445	7.84482
	U77	1.65603e+06	0.547397	0.27557	0.0838593	0.866767	25.7255	0.812915	2.92123
	U78	1.56504e+06	0.560559	0.281833	0.0114422	0.803874	31.266	0.804727	2.59334
	U79	552792	0.614814	1.24954	0.0726633	2.20806	14.7661	0.726587	4.95708
	U80	515190	0.360921	0.772351	0.043285	2.33	19.9466	0.749815	4.36177
	U81	175587	0.349741	0.401898	0.0101979	3.53528	14.3628	0.749086	5.64538
	U82	102225	0.881364	0.239694	0.00295778	11.2956	7.70758	0.480332	8.39785
	U83	54113.1	1.07664	0.15609	0.0019277	15.8928	4.7599	0.320395	6.9948
	U84	119331	1.6678	0.183659	0.00379376	16.7768	3.90756	0.311638	5.93917
	U85	51084.3	1.23678	0.289437	0.00136066	16.2928	3.89733	0.317791	6.00122
	U86	57884.3	1.43652	0.164734	0.0018489	16.8035	3.61084	0.302354	5.99716
	U87	231643	1.08334	0.148148	0.00157723	16.0486	5.3311	0.320391	8.66388
	U88	50933.6	1.18817	0.136334	0.000891796	16.2196	4.25112	0.314219	4.06284
	U89	1.86924e+06	1.53531	0.479043	0.0014598	17.5201	5.00416	0.287331	7.30773
	U90	284416	1.66629	0.293853	0.00153529	17.0801	4.23764	0.282079	5.83766
	U91	301753	2.06242	0.227592	0.000851686	17.2992	3.65784	0.275832	5.089
	U92	217757	1.59401	1.07448	0.00377276	16.4045	4.30298	0.301226	5.9169
	U93	61724.5	1.78837	0.183551	0.00603258	16.2975	4.08237	0.270504	5.18661
	U94	2.67087e+06	1.66873	0.928294	0.00830708	18.7871	4.2066	0.23177	10.4276
	U95	65817.1	1.49027	0.181856	0.00398656	16.8741	3.75451	0.311086	8.63376
	U96	53894.1	1.39885	0.166262	0.00321924	16.1868	4.01603	0.289799	5.76721
	U97	80085.1	2.13727	0.231644	0.00165339	16.7348	4.85262	0.290589	5.39169
	U98	54502.3	1.76642	0.172918	0.00180192	17.946	4.63732	0.267236	3.96261
	U99	53788.5	1.74943	0.197546	0.00161027	18.0072	3.42178	0.258922	3.95726
domain 4	U100 Hem	4.7984e+07	7.96165	94.296	1.00036	0.29287	4.25998	0.841587	1.37413
	U101 Hem	9.30923e+07	9.04612	181.398	1.06632	0.174523	4.75101	0.835012	1.39917
	U102 Hem	6.04951e+07	5.19108	114.561	1.01443	0.164617	4.02519	0.839786	1.522
	U103	216050	0.737165	0.411724	0.00408221	0.64955	12.8475	0.846496	4.16131
	U104	562638	2.54429	1.11595	0.0116442	0.791966	4.27777	0.827191	1.43964
	U105	45395.6	0.236305	0.146091	0.0152296	8.01951	8.50385	0.532657	14.3831
	U106	44808.1	0.373795	0.0980324	0.00589082	12.4013	10.4766	0.465336	16.8296
	U107	31241.3	0.535847	0.109312	0.00684331	13.3946	5.68489	0.340945	6.93325
	U108	25528.2	0.338625	0.0720586	0.0118892	11.4716	4.85838	0.348553	6.81017
	U109	38004.7	0.626278	0.092657	0.0026394	14.6922	4.89026	0.315271	15.4164
	U110	27916.9	0.653218	0.0802067	0.0032619	15.5966	5.13882	0.288815	5.98015
	U114	28682.3	0.586053	0.131328	0.00446989	13.8899	9.21049	0.29333	13.112
	U115	57289.7	0.594568	0.146704	0.0137135	10.884	10.5982	0.401433	12.384
	U116	100456	0.458473	0.108302	0.0127574	9.54586	12.4316	0.438467	17.0063
	U118	56293.3	0.767177	0.13577	0.0604846	13.5613	8.4556	0.397658	20.2053
	U119	69198.1	0.802349	0.216566	0.0116859	11.6868	8.82126	0.408057	11.6475
	U120	99650.4	0.646018	0.171436	0.00763406	10.1898	12.5844	0.48871	19.1538
	U121	43891.4	0.372679	0.0915097	0.0106849	10.1556	8.29147	0.459788	8.81721
	U122	46612	0.455152	0.104555	0.0453895	11.1929	8.13811	0.395371	19.6363
	U123	26582	0.343402	0.0695013	0.012988	11.6839	5.11375	0.415396	6.52693
	U124	38745.2	0.6509	0.0988234	0.00585362	13.5584	5.85693	0.357738	13.7343
	U125	191320	0.364194	0.623274	0.022846	7.28267	10.5021	0.607362	18.4253
	U126	53848.2	0.653312	0.215314	0.00929042	12.6899	8.83358	0.378286	16.6614
	U127	32476.4	0.538678	0.107862	0.00658396	13.4248	5.68869	0.341935	7.46668
	U128	60576.3	0.796596	0.169507	0.0314962	12.2088	9.74305	0.375319	19.8505
	U129	57289.2	0.591978	0.146328	0.0137399	10.8384	10.7765	0.401863	12.3842
	U130	26564.5	0.397268	0.0813296	0.0105583	12.8598	6.34296	0.341173	11.8614
	U131	390033	0.478699	1.57177	0.00890185	8.5145	14.6681	0.522046	19.8589
	U132	110201	0.531389	0.113708	0.0112286	11.9039	11.1746	0.40425	17.7382
