# Supplementary material for: Fossil wood cells recorded 300 million years of Europe’s tectonic history
Source: Sci Rep. 2026 Jul 14;16:22068. doi: 10.1038/s41598-026-60054-3 (PMC13369813; doi:10.1038/s41598-026-60054-3)
Supplement: Supplementary file 4 — Supplementary Information 4. [file 41598_2026_60054_MOESM4_ESM.xlsx]

## Sheet: Measurement results
Supplementary Data 4. Results of trace-element analyses of fossil-wood quartz by LA-ICP-MS
	rim											core												rim
spot number	U4	U5	U6	U7	U8	U9	U10	U11	U12	U13	U14	U15	U16	U17	U18	U19	U20	U21	U22	U23	U24	U28	U29	U30
element (ppm)
Li7	185.45	157.24	0.293	1.763	1.524	1.191	6.22	8.72	22.27	14.54	4.86	16.07	9.42	22.49	9.99	4.79	3.43	5.01	0.2	0.1114	2.498	1.057	219.6	57.89
Na23	<0.063	29.98	0.796	2.105	12.99	13.59	156.84	54.05	57	63.11	52.06	164.02	76.46	186.64	90.71	35.81	18.62	31.07	3.94	3.32	1.658	<0.075	2975.34	6242.66
Al27	984.82	922.8	2.114	1.569	4.76	5.54	29.45	41.22	132.82	120.67	29.55	79.93	31.95	53.87	38.23	16.47	16.81	19.42	0.386	0.359	0.219	13.23	12216.9	27739.2
K39	0.42	21.77	1.451	2.62	5.38	<0.101	14.99	10.11	19.46	40.65	26.58	23.43	18.17	23.96	15.98	13.43	10	2.41	0.446	2.9	0.998	0.299	1356.19	4163.68
Ti49	0.1238	<0.038	<0.030	<0.035	<0.033	<0.036	<0.021	0.026	<0.025	0.15	0.098	0.1933	<0.0181	0.0554	0.1485	0.213	0.156	0.0873	0.102	0.243	<0.025	0.401	33.69	633.59
Fe57	<0.41	2.87	3.43	3.33	<0.78	5.97	7.81	11.91	37.01	42.62	50.61	48.32	32.56	21.92	15.52	30.87	10.65	7.07	<0.86	4.06	5.88	1.39	6261.15	22722
Ge72	5.29	7.91	0.435	0.302	0.441	<0.063	<0.041	0.387	2.062	0.361	<0.043	0.518	0.205	0.361	0.27	0.145	0.119	0.228	<0.072	<0.050	0.249	<0.043	8.47	3.77
1 sigma error
Li7	6.36	5.39	0.013	0.062	0.054	0.042	0.21	0.3	0.77	0.5	0.17	0.55	0.32	0.78	0.34	0.17	0.12	0.17	0.011	0.0085	0.087	0.038	7.62	2.01
Na23	0.08	1.06	0.054	0.09	0.46	0.48	5.55	1.91	2.02	2.24	1.85	5.82	2.72	6.63	3.23	1.28	0.66	1.11	0.15	0.12	0.069	0.084	107.09	224.98
Al27	35.49	33.26	0.079	0.061	0.17	0.2	1.06	1.49	4.8	4.36	1.07	2.89	1.16	1.95	1.39	0.6	0.61	0.71	0.023	0.02	0.017	0.49	448.98	1020.86
K39	0.028	0.91	0.073	0.12	0.23	0.052	0.63	0.43	0.82	1.72	1.12	0.99	0.77	1.02	0.68	0.57	0.43	0.11	0.043	0.13	0.054	0.035	59.09	181.89
Ca44	1.82	5.45	3.28	3.4	4.21	7.25	13.62	10.14	10.4	8.11	7.28	16.48	10.63	18.77	13.43	6.91	5.69	12.01	3.34	1.39	3.3	2.28	87.62	286.34
Ti49	0.0088	0.017	0.014	0.015	0.014	0.016	0.01	0.0093	0.011	0.015	0.011	0.0099	0.0079	0.0069	0.0094	0.012	0.011	0.0082	0.013	0.015	0.01	0.02	1.25	23.41
Fe57	0.18	0.42	0.37	0.39	0.35	0.45	0.47	0.66	1.93	2.23	2.64	2.52	1.71	1.16	0.83	1.63	0.6	0.41	0.3	0.34	0.41	0.26	337.26	1227.94
Ge72	0.19	0.28	0.03	0.03	0.031	0.026	0.019	0.023	0.076	0.027	0.02	0.022	0.017	0.018	0.018	0.017	0.018	0.017	0.025	0.022	0.023	0.023	0.31	0.16
Note: the profile is shown in Fig. S2 (ESM)
