# Supplementary material for: Fossil wood cells recorded 300 million years of Europe’s tectonic history
Source: Sci Rep. 2026 Jul 14;16:22068. doi: 10.1038/s41598-026-60054-3 (PMC13369813; doi:10.1038/s41598-026-60054-3)
Supplement: Supplementary file 5 — Supplementary Information 5. [file 41598_2026_60054_MOESM5_ESM.xlsx]

## Sheet: Measurement results
Supplementary Data 5. Analyzed samples and resulting data.
Sample	δ29Si (‰)	2S (long-term)	δ30Si (‰)	2S (long-term)	n	date
Ky<22-1 W	-1.17563	0.08	-2.34312	0.11	2	2024-08-30
Ky<22-1 Q	-0.215962	0.08	-0.379624	0.11	2	2024-08-30
Kyff 22-5	-0.225047	0.08	-0.575581	0.11	3	2025-03-07
F-141_W	-1.42426	0.08	-2.92119	0.11	3	2025-03-07
F-141_Q	-0.193021	0.08	-0.560016	0.11	3	2025-03-07
Bleached_W	-1.69306	0.08	-3.48565	0.11	2	2025-03-07
Bleached_rim	-0.427269	0.08	-0.964014	0.11	3	2025-03-07
Supplementary Data 5. Analyzed standards and resulting data.
Standard	δ29Si (‰)		δ30Si (‰)	preferred value	n	date	material
BHVO-2	-0.128616		-0.312601		2	2024-08-30	basalt
Diatomite	0.626452		1.25546		2	2024-08-30	diatom ooze
Diatomite	0.66474		1.16052		2	2025-03-07	diatom ooze
BHVO-2	-0.122864		-0.400192		1	2025-03-07	basalt
JCh-1	0.194667		0.222849		3	2025-03-07	chert
OU-6	-0.182788		-0.561854		3	2025-03-07	slate
