# Supplementary material for: Fossil wood cells recorded 300 million years of Europe’s tectonic history
Source: Sci Rep. 2026 Jul 14;16:22068. doi: 10.1038/s41598-026-60054-3 (PMC13369813; doi:10.1038/s41598-026-60054-3)
Supplement: Supplementary file 6 — Supplementary Information 6. [file 41598_2026_60054_MOESM6_ESM.xlsx]

## Sheet: Measurement results and calcula
Supplementary Data 6. Fluid-inclusion analyses.
Sample	Inclusion nr.	Host mineral	Phases at Troom	Water Vol. Frac.	Inclusion size (μm)	Te1	Tm AA2	Tm HH3	Tm I4	Tm Hyd5	Th6	L/V7	Decrep <Th8	Fluid system	Fluid inclusion type	Fluid composition			Salinity wt.%9
																wt% H20	wt% NaCl	wt% CaCl2
K22-1 A1	1	quartz	LV	0.9	6 x 15	-56		-35.1	-28.7		163	L		H2O+NaCL+CaCl2	primary	74.9706	4.32827	20.7011	25.0294		1 - Eutectic temperature
K22-1 A1	2	quartz	LV	0.9	3 x 6	-55		-34.2	-28.7		158	L		H2O+NaCL+CaCl2	primary	74.8974	4.76163	20.3409	25.1026		2 - Antarcticite melting temperature
K22-1 A1	3	quartz	LV	0.87	3 x 4			-34.3	-26.9		159	L		H2O+NaCL+CaCl2	primary	75.7188	4.55805	19.7231	24.2812		3 - Hydrohalite melting temperature
K22-1 A1	4	quartz	LV	0.87	6 x 10			-34.4	-25.6		151	L		H2O+NaCL+CaCl2	primary	76.3278	4.39779	19.2744	23.6722		4 - Ice melting temperature
K22-1 A1	5	quartz	LV	0.95	4 x 6			-34.4	-26.8		160	L		H2O+NaCL+CaCl2	primary	75.7719	4.50108	19.727	24.2281		5 - Hydrate melting temperature
K22-1 A1	6	quartz	LV	0.95	10 x 10			-34.7	-28.4		160	L		H2O+NaCL+CaCl2	primary	75.0722	4.48994	20.4378	24.9278		6 - Homogenisation temperature
K22-1 A1	7	quartz	LV	0.95	9 x 12	-53		-32.6	-26.4		139	L		H2O+NaCL+CaCl2	primary	75.8141	5.44699	18.7389	24.1859		7 - Liquid/Vapor
K22-1 A1	8	quartz	LV	0.95	6 x 12	-56		-35	-29		138	L		H2O+NaCL+CaCl2	primary	74.8312	4.39669	20.7722	25.1688		8 - Decrepitation
K22-1 A1	9	quartz	LV	0.9	7 x 12		-49.8	-37.8	-26.8		159	L		H2O+NaCL+CaCl2	primary	75.9654	3.21005	20.8246	24.0346		9 - Salinity after Steele-MacInnis et al. (2011)
K22-1 A1	10	quartz	LV	0.95	7 x 15	-52		-32.5	-26.1		149	L		H2O+NaCL+CaCl2	primary	75.9481	5.47688	18.575	24.0519
K22-1 A1	11	quartz	LV	0.9	3 x 4						122	L		H2O+NaCL+CaCl2	primary
K22-1 A1	12	quartz	LV	0.9	4 x 7						120	L		H2O+NaCL+CaCl2	primary
K22-1 A1	13	quartz	LV	0.9	10 x 15	-52		-33.2	-27.4		150	L		H2O+NaCL+CaCl2	primary	75.3994	5.18947	19.4112	24.6006
K22-1 A1	14	quartz	LV	0.9	7 x 16	-53		-35.8	-25					H2O+NaCL+CaCl2	primary	76.6869	3.75959	19.5535	23.3131
K22-1 A1	15	quartz	LV	0.95	7 x 9	-56		-31	-26.4		149	L		H2O+NaCL+CaCl2	primary	75.6528	6.56856	17.7787	24.3472
K22-1 A1	16	quartz	LV	0.97	9 x 13	-55		-34.7	-28.2		126	L		H2O+NaCL+CaCl2	primary	75.1613	4.4739	20.3648	24.8387
K22-1 A1	17	quartz	LV	0.85	9 x 17	-53		-32.9	-28		160	L		H2O+NaCL+CaCl2	primary	75.0943	5.4277	19.478	24.9057
K22-1 A1	18	quartz	LV	0.95	7 x 16	-54		-35.8	-28.8		132	L		H2O+NaCL+CaCl2	primary	74.9779	4.0352	20.9869	25.0221
K22-1 A1	19	quartz	LV	0.95	6 x 7	-55		-19.9	-29.9		135	L		H2O+NaCL+CaCl2	primary	73.0669	9.15359	17.7795	26.9331
K22-1 A1	20	quartz	LV	0.95	7 x 12		-49.8	-30	-25.1					H2O+NaCL+CaCl2	primary	76.1871	7.22472	16.5881	23.8129
K22-1 A1	21	quartz	LV	0.87	4 x 12	-54		-28.1	-25.8					H2O+NaCL+CaCl2	primary	75.5551	9.36457	15.0803	24.4449
K22-1 A1	22	quartz	LV	0.95	4 x 9			-35.6	-32.4		119	L		H2O+NaCL+CaCl2	primary	73.4433	4.36812	22.1886	26.5567
K22-1 A1	23	quartz	LV	0.9	7 x 12	-56		-35.8	-32.4		151	L		H2O+NaCL+CaCl2	primary	73.4616	4.27973	22.2587	26.5384
K22-1 A1	24	quartz	LV	0.95	1 x 3						121	L		H2O+NaCL+CaCl2	primary
K22-1 A1	25	quartz	LV	0.95	7 x 13			-28.7	-26					H2O+NaCL+CaCl2	primary	75.5477	8.68932	15.763	24.4523
K22-1 A1	26	quartz	LV	0.9	3 x 6			-31.8	-29.7					H2O+NaCL+CaCl2	primary	74.1878	6.35555	19.4567	25.8122
K22-1 A1	27	quartz	LV	0.9	6 x 9			-28.2	-26.3					H2O+NaCL+CaCl2	primary	75.3082	9.34052	15.3513	24.6918
K22-1 A1	28	quartz	LV	0.9	3 x 6			-35.4	-28.9		149	L		H2O+NaCL+CaCl2	primary	74.9055	4.21061	20.8838	25.0945
K22-1 A1	29	quartz	LV	0.97	3 x 4						131	L		H2O+NaCL+CaCl2	primary
K22-1 A1	30	quartz	LV	0.95	7 x 17		-49.8	-35.3	-29		123	L		H2O+NaCL+CaCl2	primary	74.8544	4.26165	20.8839	25.1456
K22-1 A1	31	quartz	LV	0.95	3 x 6						128	L		H2O+NaCL+CaCl2	primary
K22-1 A1	32	quartz	LV	0.95	4 x 6						121	L		H2O+NaCL+CaCl2	primary
K22-1 A1	33	quartz	LV	0.95	6 x 7			-34.9	-28.8		118	L		H2O+NaCL+CaCl2	primary	74.9111	4.42751	20.6614	25.0889
K22-1 A1	34	quartz	LV	0.95	4 x 6						120	L		H2O+NaCL+CaCl2	primary
K22-1 A1	35	quartz	LV	0.97	3 x 5						123	L		H2O+NaCL+CaCl2	primary
K22-1 A1	36	quartz	LV	0.97	3 x 4						124	L		H2O+NaCL+CaCl2	primary
K22-1 A1	37	quartz	LV	0.97	2 x 3						132	L		H2O+NaCL+CaCl2	primary
K22-1 A1	38	quartz	LV	0.95	4 x 10			-35.4	-29.2		127	L		H2O+NaCL+CaCl2	primary	74.775	4.23252	20.9925	25.225
K22-1 A1	39	quartz	LV	0.9	4 x 7						126	L		H2O+NaCL+CaCl2	primary
K22-1 A1	40	quartz	LV	0.95	13 x 13						131	L		H2O+NaCL+CaCl2	primary
K22-1 A1	41	quartz	LV	0.95	3 x 9		-49.8	-33.5	-31.8		140	L		H2O+NaCL+CaCl2	primary	73.4718	5.41851	21.1097	26.5282
K22-1 B	1	quartz	LV	0.5	13 x 16	-55		-26.1	-24.9		152	L		H2O+NaCL+CaCl2	primary	75.6656	12.1018	12.2326	24.3344
K22-1 B	2	quartz	LV	0.97	4 x 9	-54		-28.7	-27.7		126	L		H2O+NaCL+CaCl2	primary	74.6725	9.00031	16.3272	25.3275
K22-1 B	3	quartz	LV	0.95	6 x 7	-54		-29.2	-28.3					H2O+NaCL+CaCl2	primary	74.4595	8.5342	17.0063	25.5405
K22-1 B	4	quartz	LV	0.97	4 x 9			-34.5	-28		132	L		H2O+NaCL+CaCl2	primary	75.2351	4.55341	20.2115	24.7649
K22-1 B	5	quartz	LV	0.97	9 x 13			-28.5	-25.3		144	L		H2O+NaCL+CaCl2	primary	75.8838	8.78587	15.3303	24.1162
K22-1 B	6	quartz	LV	0.95	9 x 16	-52		-29.2	-25.5		138	L		H2O+NaCL+CaCl2	primary	75.8803	8.05944	16.0602	24.1197
K22-1 B	7	quartz	LV	0.85	7 x 16	-53		-30.3	-26.1		123	L		H2O+NaCL+CaCl2	primary	75.7185	7.10927	17.1722	24.2815
K22-1 B	8	quartz	LV	0.95	9 x 10	-53		-33.9	-28.6		144	L		H2O+NaCL+CaCl2	primary	74.9157	4.91041	20.1739	25.0843
K22-1 B	9	quartz	LV	0.95	16 x 22			-29.6	-28.5		126	L		H2O+NaCL+CaCl2	primary	74.4292	8.1393	17.4315	25.5708
K22-1 B	10	quartz	LV	0.9	7 x 15			-26.7	-25.1					H2O+NaCL+CaCl2	primary	75.6781	11.1656	13.1562	24.3219
K22-1 B	11	quartz	LV	0.95	3 x 7			-32.3	-27.5		131	L		H2O+NaCL+CaCl2	primary	75.2663	5.75833	18.9754	24.7337
K22-1 B	12	quartz	LV	0.95	7 x 9			-31.6	-27.4		150	L		H2O+NaCL+CaCl2	primary	75.238	6.23658	18.5254	24.762
K22-1 B	13	quartz	LV	0.95	7 x 9	-52		-30.8	-27.2		110	L		H2O+NaCL+CaCl2	primary	75.2389	6.837	17.9241	24.7611
K22-1 B	14	quartz	LV	0.9	3 x 6			-37.8	-33.5		120	L		H2O+NaCL+CaCl2	primary	73.1875	3.58106	23.2314	26.8125
K22-1 B	15	quartz	LV	0.95	6 x 9	-54		-37.7	-32.9		123	L		H2O+NaCL+CaCl2	primary	73.4145	3.58292	23.0026	26.5855
K22-1 B	16	quartz	LV	0.95	4 x 6			-36.8	-30.8		133	L		H2O+NaCL+CaCl2	primary	74.1987	3.77867	22.0226	25.8013
K22-1 B	17	quartz	LV	0.9	3 x 4						130	L		H2O+NaCL+CaCl2	primary
K22-1 B	18	quartz	LV	0.9	3 x 3			-36.8	-30.8		130	L		H2O+NaCL+CaCl2	primary	74.1987	3.77867	22.0226	25.8013
K22-1 B	19	quartz	LV	0.95	4 x 10			-36.6	-31.3		129	L		H2O+NaCL+CaCl2	primary	73.9777	3.88391	22.1384	26.0223
K22-1 B	20	quartz	LV	0.9	3 x 4			-32.6	-28.3		130	L		H2O+NaCL+CaCl2	primary	74.9256	5.64709	19.4273	25.0744
K22-1 B	21	quartz	LV	0.9	9 x 15			-31.1	-28.6		144	L		H2O+NaCL+CaCl2	primary	74.6067	6.77214	18.6212	25.3933
K22-1 B	22	quartz	LV	0.95	6 x 13	-56		-32.8	-28.9		150	L		H2O+NaCL+CaCl2	primary	74.6722	5.58031	19.7475	25.3278
K22-1 B	23	quartz	LV	0.97	9 x 23			-32.2	-28.4		153	L		H2O+NaCL+CaCl2	primary	74.8358	5.92412	19.2401	25.1642
K22-1 B	24	quartz	LV	0.85	7 x 28			-28	-25.2		120	L		H2O+NaCL+CaCl2	primary	75.8586	9.36617	14.7753	24.1414
K22-1 B	25	quartz	LV	0.9	7 x 32			-30	-24.6		122	L		H2O+NaCL+CaCl2	primary	76.4431	7.14706	16.4098	23.5569
K22-1 B	26	quartz	LV	0.9	4 x 7			-31.2	-29		151	L		H2O+NaCL+CaCl2	primary	74.4318	6.74074	18.8275	25.5682
K22-1 B	27	quartz	LV	0.95	3 x 4			-31.3	-29					H2O+NaCL+CaCl2	primary	74.4453	6.66029	18.8944	25.5547
K22-1 B	28	quartz	LV	0.95	7 x 90			-26.2	-25		133	L		H2O+NaCL+CaCl2	primary	75.6302	11.9577	12.4121	24.3698
K22-1 B	29	quartz	LV	0.95	4 x 7			-32.6	-28		122	L		H2O+NaCL+CaCl2	primary	75.0642	5.61589	19.3199	24.9358
K22-1 B	30	quartz	LV	0.95	7 x 9			-27.7	-25.6		121	L		H2O+NaCL+CaCl2	primary	75.5927	9.83833	14.569	24.4073
K22-1 B	31	quartz	LV	0.95	6 x 10			-27.9	-25.7		114	L		H2O+NaCL+CaCl2	primary	75.5741	9.59767	14.8282	24.4259
F141 A	1	quartz	LV	0.95	12 x 16			-32.2	-19.4		234	L		H2O+NaCL+CaCl2	primary	79.3624	4.85848	15.7791	20.6376
F141 A	2	quartz	LV	0.95	7 x 17			-29.2	-17		132	L		H2O+NaCL+CaCl2	primary	80.663	6.46134	12.8757	19.337
F141 A	3	quartz	LV	0.97	9 x 22	-56		-32.8	-27		110	L		H2O+NaCL+CaCl2	primary	75.5493	5.38708	19.0636	24.4507
F141 A	4	quartz	LV	0.97	3 x 12	-56		-32.5	-26.9		103	L		H2O+NaCL+CaCl2	primary	75.5683	5.56336	18.8683	24.4317
F141 A	5	quartz	LV	0.95	4 x 6			-33.4	-31.3		96	L		H2O+NaCL+CaCl2	primary	73.675	5.43493	20.8901	26.325
F141 A	6	quartz	LV	0.97	3 x 6			-34.2	-31		101	L		H2O+NaCL+CaCl2	primary	73.8921	4.95232	21.1555	26.1079
F141 A	7	quartz	LV	0.97	7 x 9	-54		-31.2	-27.2		88	L		H2O+NaCL+CaCl2	primary	75.2875	6.51513	18.1973	24.7125
F141 A	8	quartz	LV	0.97	1 x 4								x	H2O+NaCL+CaCl2	primary
F141 A	9	quartz	LV	0.97	4 x 7			-34	-30.8					H2O+NaCL+CaCl2	primary	73.9574	5.04458	20.998	26.0426
F141 A	10	quartz	LV	0.97	4 x 9	-52		-29.7	-26.6		78	L		H2O+NaCL+CaCl2	primary	75.3892	7.73992	16.8709	24.6108
F141 A	11	quartz	LV	0.97	12 x 22	-55		-34.2	-28.2		137	L		H2O+NaCL+CaCl2	primary	75.1211	4.7192	20.1597	24.8789
F141 A	12	quartz	LV	0.9	3 x 7						134	L		H2O+NaCL+CaCl2	primary
F141 A	13	quartz	LV	0.97	4 x 9	-54		-30.6	-26.3		115	L		H2O+NaCL+CaCl2	primary	75.6555	6.8807	17.4638	24.3445
F141 A	14	quartz	LV	0.97	4 x 10	-54		-34.8	-31.1		118	L		H2O+NaCL+CaCl2	primary	73.9089	4.65159	21.4395	26.0911
F141 A	15	quartz	LV	0.9	9 x 10			-31.2	-27.7		126	L		H2O+NaCL+CaCl2	primary	75.0476	6.57839	18.374	24.9524
F141 A	16	quartz	LV	0.95	9 x 23	-54		-31.2	-27.6		129	L		H2O+NaCL+CaCl2	primary	75.0954	6.56577	18.3388	24.9046
F141 A	17	quartz	LV	0.95	6 x 6						165	L		H2O+NaCL+CaCl2	primary
F141 A	18	quartz	LV	0.9	4 x 6			-33.4	-28.6		122	L		H2O+NaCL+CaCl2	primary	74.8693	5.18836	19.9424	25.1307
F141 A	19	quartz	LV	0.9	4 x 10			-31.8	-29.9		158	L		H2O+NaCL+CaCl2	primary	74.0962	6.37808	19.5257	25.9038
F141 A	20	quartz	LV	0.95	7 x 7						172	L		H2O+NaCL+CaCl2	primary
F141 A	21	quartz	LV	0.95	3 x 12						128	L		H2O+NaCL+CaCl2	primary
F141 A	22	quartz	LV	0.97	4 x 10			-33	-27.2		172	L		H2O+NaCL+CaCl2	primary	75.4741	5.28705	19.2388	24.5259
F141 A	23	quartz	LV	0.95	4 x 10									H2O+NaCL+CaCl2	primary
F141 A	24	quartz	LV	0.97	3 x 3						140	L		H2O+NaCL+CaCl2	primary
F141 A	25	quartz	LV	0.97	4 x 13						141	L		H2O+NaCL+CaCl2	primary
F141 A	26	quartz	LV	0.95	6 x 10						109	L		H2O+NaCL+CaCl2	primary
F141 A	27	quartz	LV	0.97	3 x 7						111	L		H2O+NaCL+CaCl2	primary
F141 A	28	quartz	LV	0.9	7 x 10			-32.8	-22.9		267	L		H2O+NaCL+CaCl2	primary	77.5395	4.94858	17.5119	22.4605
F141 A	29	quartz	LV	0.95	3 x 7			-32	-17.4					H2O+NaCL+CaCl2	primary	80.5128	4.69141	14.7958	19.4872
F141 A	30	quartz	LV	0.95	7 x 10			-22.9	-16.3					H2O+NaCL+CaCl2	primary	80.6776	15.0511	4.27131	19.3224
F141 A	31	quartz	LV	0.92	4 x 7	-55		-33.3	-31.4		109	L		H2O+NaCL+CaCl2	primary	73.6199	5.50516	20.875	26.3801
F141 A	32	quartz	LV	0.95	6 x 7	-55		-38.2	-34.3		121	L		H2O+NaCL+CaCl2	primary	72.9101	3.49143	23.5985	27.0899
F141 A	33	quartz	LV	0.92	3 x 9			-33	-31.3		122	L		H2O+NaCL+CaCl2	primary	73.6266	5.68532	20.6881	26.3734
F141 A	34	quartz	LV	0.97	4 x 12			-33.8	-31.6					H2O+NaCL+CaCl2	primary	73.5923	5.22442	21.1833	26.4077
F141 A	35	quartz	LV	0.95	4 x 6						111	L		H2O+NaCL+CaCl2	primary
F141 A	36	quartz	LV	0.9	3 x 6						159	L		H2O+NaCL+CaCl2	primary
F141 A	37	quartz	LV	0.9	4 x 7						127	L		H2O+NaCL+CaCl2	primary
F141 B	1	quartz	LV	0.95	7 x 16	-54		-30.3	-14.6		113	L		H2O+NaCL+CaCl2	primary	82.2803	5.18807	12.5316	17.7197
F141 B	2	quartz	LV	0.95	4 x 6			-32.6	-30.6		115	L		H2O+NaCL+CaCl2	primary	73.8846	5.88154	20.2338	26.1154
F141 B	3	quartz	LV	0.97	7 x 10	-54		-36	-34.4		82	L		H2O+NaCL+CaCl2	primary	72.6843	4.31961	22.9961	27.3157
F141 B	4	quartz	LV	0.95	3 x 6			-39.6	-31.8		106	L		H2O+NaCL+CaCl2	primary	73.9628	2.97918	23.058	26.0372
F141 B	5	quartz	LV	0.9	4 x 6			-36	-33.5		111	L		H2O+NaCL+CaCl2	primary	73.0378	4.26369	22.6985	26.9622
F141 B	6	quartz	LV	0.97	7 x 12	-55		-36.1	-34.4		112	L		H2O+NaCL+CaCl2	primary	72.6941	4.27621	23.0297	27.3059
F141 B	7	quartz	LV	0.97	6 x 15			-32.9	-34					H2O+NaCL+CaCl2	primary	72.5709	5.37985	22.0492	27.4291
F141 B	8	quartz	LV	0.87	4 x 15			-29.8	-17.6					H2O+NaCL+CaCl2	primary	80.3146	6.117	13.5684	19.6854
F141 B	9	quartz	LV	0.97	4 x 6	-57		-33.8	-22.2					H2O+NaCL+CaCl2	primary	77.9472	4.36285	17.6899	22.0528
F141 B	10	quartz	LV	0.95	7 x 13			-29	-29.2		159	L		H2O+NaCL+CaCl2	primary	73.9985	8.70526	17.2963	26.0015
F141 B	11	quartz	LV	0.95	3 x 6			-30.9	-31		119	L		H2O+NaCL+CaCl2	primary	73.4688	7.16537	19.3659	26.5312
F141 B	12	quartz	LV	0.9	9 x 16			-31.8	-32.3					H2O+NaCL+CaCl2	primary	73.0711	6.30408	20.6248	26.9289
F141 B	13	quartz	LV	0.97	10 x 15	-54		-30.6	-37.4		101	L		H2O+NaCL+CaCl2	primary	71.4973	4.28339	24.2193	28.5027
F141 B	14	quartz	LV	0.97	3 x 7	-52		-39	-34.5		128	L		H2O+NaCL+CaCl2	primary	72.8901	3.26067	23.8493	27.1099
F141 B	15	quartz	LV	0.95	3 x 6			-30.1	-25.9					H2O+NaCL+CaCl2	primary	75.7941	7.2571	16.9488	24.2059
F141 B	16	quartz	LV	0.95	6 x 6			-31.6	-26.5		150	L		H2O+NaCL+CaCl2	primary	75.6695	6.1279	18.2026	24.3305
F141 B	17	quartz	LV	0.95	7 x 10			-36.4	-31.7		148	L		H2O+NaCL+CaCl2	primary	73.7981	3.98616	22.2157	26.2019
F141 B	18	quartz	LV	0.95	4 x 6	-55.6		-38	-34.1				x	H2O+NaCL+CaCl2	primary	72.9715	3.54584	23.4827	27.0285
F141 B	19	quartz	LV	0.97	6 x 6	-52		-35.5	-30.7		132	L		H2O+NaCL+CaCl2	primary	74.1406	4.2959	21.5635	25.8594
F141 B	20	quartz	LV	0.97	7 x 9			-36.4	-33.3		126	L		H2O+NaCL+CaCl2	primary	73.1535	4.08422	22.7623	26.8465
F141 B	21	quartz	LV	0.97	10 x 22	-54		-36.4	-23.2		124	L		H2O+NaCL+CaCl2	primary	77.5643	3.41319	19.0225	22.4357
F141 B	22	quartz	LV	0.95	7 x 10			-36.7	-25.3		129	L		H2O+NaCL+CaCl2	primary	76.5908	3.4609	19.9483	23.4092
F141 B	23	quartz	LV	0.9	7 x 9			-29.1	-32					H2O+NaCL+CaCl2	primary	73.0236	6.70824	20.2682	26.9764
F141 B	24	quartz	LV	0.85	6 x 17	-54		-32.8	-15.1					H2O+NaCL+CaCl2	primary	81.978	3.97068	14.0513	18.022
F141 B	25	quartz	LV	0.95	3 x 13			-34.8	-17.6					H2O+NaCL+CaCl2	primary	80.4608	3.48349	16.0557	19.5392
F141 B	26	quartz	LV	0.95	7 x 15	-52		-34.7	-21					H2O+NaCL+CaCl2	primary	78.5986	3.85477	17.5466	21.4014
F141 B	27	quartz	LV	0.95	6 x 7	-56		-37.3	-25		121	L		H2O+NaCL+CaCl2	primary	76.7538	3.2494	19.9968	23.2462
F141 B	28	quartz	LV	0.95	4 x 6			-38.7	-33.8		102	L		H2O+NaCL+CaCl2	primary	73.1346	3.31498	23.5504	26.8654
F141 B	29	quartz	LV	0.97	6 x 7			-36	-17.6		93	L		H2O+NaCL+CaCl2	primary	80.4823	3.08646	16.4313	19.5177
F141 B	30	quartz	LV	0.95	4 x 20			-34.8	-28.4		115	L		H2O+NaCL+CaCl2	primary	75.08	4.44279	20.4772	24.92
F141 B	31	quartz	LV	0.9	3 x 9			-36.4	-33.8		102	L		H2O+NaCL+CaCl2	primary	72.9565	4.1142	22.9293	27.0435
F141 B	32	quartz	LV	0.95	8 x 9	-54		-33.6	-31.4		106	L		H2O+NaCL+CaCl2	primary	73.6551	5.32392	21.0209	26.3449
K2097 A	1	quartz	LV	0.95	7 x 17	-54		-29.4	-27.2	10.4	102	L		H2O+NaCL+CaCl2	primary	75.0432	8.13851	16.8183	24.9568
K2097 A	2	quartz	LV	0.97	4 x 12	-54		-38.2	-36		92	L		H2O+NaCL+CaCl2	primary	72.2796	3.5727	24.1477	27.7204
K2097 A	3	quartz	LV	0.97	4 x 6	-54		-38.2	-36.1		77	L		H2O+NaCL+CaCl2	primary	72.2433	3.57737	24.1793	27.7567
K2097 A	4	quartz	LV	0.9	7 x 28	-52		-29.8	-26.6	8.1				H2O+NaCL+CaCl2	primary	75.4032	7.64317	16.9536	24.5968
K2097 A	5	quartz	LV	0.95	3 x 10	-56		-41.7	-34.5		134	L		H2O+NaCL+CaCl2	primary	73.0378	2.62515	24.3371	26.9622
K2097 A	6	quartz	LV	0.95	7 x 13			-28.7	-26.2		108	L		H2O+NaCL+CaCl2	primary	75.4437	8.72625	15.83	24.5563
K2097 A	7	quartz	LV	0.95	4 x 10	-56		-39.1	-37		103	L		H2O+NaCL+CaCl2	primary	71.9928	3.3403	24.6669	28.0072
K2097 A	8	quartz	LV	0.87	7 x 10	-54		-29	-27.6		97	L		H2O+NaCL+CaCl2	primary	74.7762	8.63748	16.5863	25.2238
K2097 A	9	quartz	LV	0.95	6 x 15			-33.5	-28.6					H2O+NaCL+CaCl2	primary	74.8788	5.13112	19.99	25.1212
K2097 A	10	quartz	LV	0.97	4 x 6	-54		-38.9	-34.6		93	L		H2O+NaCL+CaCl2	primary	72.8461	3.29377	23.8601	27.1539
K2097 A	11	quartz	LV	0.97	6 x 16	-54		-30.4	-27.3		120	L		H2O+NaCL+CaCl2	primary	75.1382	7.19385	17.668	24.8618
K2097 A	12	quartz	LV	0.95	3 x 4			-30	-27.3		107	L		H2O+NaCL+CaCl2	primary	75.0828	7.55978	17.3574	24.9172
K2097 A	13	quartz	LV	0.95	9 x 9	-52		-37.2	-27.2		102	L		H2O+NaCL+CaCl2	primary	75.7608	3.41965	20.8195	24.2392
K2097 A	14	quartz	LV	0.97	7 x 17			-33.4	-26.3		123	L		H2O+NaCL+CaCl2	primary	75.9286	4.96967	19.1018	24.0714
K2097 A	15	quartz	LV	0.95	6 x 23	-52		-30.3	-26.2		121	L		H2O+NaCL+CaCl2	primary	75.6687	7.12388	17.2075	24.3313
K2097 A	16	quartz	LV	0.95	4 x 15	-54		-38.9	-32.5		116	L		H2O+NaCL+CaCl2	primary	73.6493	3.19635	23.1544	26.3507
K2097 A	17	quartz	LV	0.95	4 x 10			-38.8	-32.5		119	L		H2O+NaCL+CaCl2	primary	73.6433	3.22444	23.1322	26.3567
K2097 A	18	quartz	LV	0.95	12 x 22	-56		-36.3	-34.1		139	L		H2O+NaCL+CaCl2	primary	72.83	4.17337	22.9966	27.17
K2097 A	19	quartz	LV	0.97	9 x 28	-52		-28.9	-26.6		114	L		H2O+NaCL+CaCl2	primary	75.2692	8.57357	16.1573	24.7308
K2097 A	20	quartz	LV	0.95	12 x 59			-28.5	-26.3		126	L		H2O+NaCL+CaCl2	primary	75.3592	8.97698	15.6638	24.6408
K2097 A	21	quartz	LV	0.95	6 x 13			-38.5	-37.1		123	L		H2O+NaCL+CaCl2	primary	71.9112	3.52634	24.5624	28.0888
K2097 A	22	quartz	LV	0.97	3 x 16			-35.8	-33		119	L		H2O+NaCL+CaCl2	primary	73.2188	4.31888	22.4623	26.7812
K2097 A	23	quartz	LV	0.95	7 x 25			-31.2	-26				x	H2O+NaCL+CaCl2	primary	75.8706	6.3614	17.768	24.1294
K2097 A	24	quartz	LV	0.95	7 x 35			-34.6	-32.9				x	H2O+NaCL+CaCl2	primary	73.1373	4.88844	21.9743	26.8627
K2097 A	25	quartz	LV	0.95	2 x 9			-31.2	-26.2		108	L		H2O+NaCL+CaCl2	primary	75.7727	6.38722	17.8401	24.2273
K2097 A	26	quartz	LV	0.95	9 x 29			-36.4	-32.5		114	L		H2O+NaCL+CaCl2	primary	73.4732	4.03559	22.4912	26.5268
K2097 A	27	quartz	LV	0.95	4 x 22			-31.2	-26		119	L		H2O+NaCL+CaCl2	primary	75.8706	6.3614	17.768	24.1294
K2097 A	28	quartz	LV	0.95	9 x 54			-33.1	-27.3		126	L		H2O+NaCL+CaCl2	primary	75.4367	5.23796	19.3254	24.5633
K2097 A	29	quartz	LV	0.95	6 x 17	-52		-32.2	-26.7					H2O+NaCL+CaCl2	primary	75.6342	5.73617	18.6296	24.3658
K2097 A	30	quartz	LV	0.95	9 x 10	-52		-33.8	-28.7		119	L		H2O+NaCL+CaCl2	primary	74.8618	4.97326	20.1649	25.1382
K2097 A	31	quartz	LV	0.92	9 x 13	-52		-33.5	-31.7		151	L		H2O+NaCL+CaCl2	primary	73.5146	5.40976	21.0756	26.4854
K2097 A	32	quartz	LV	0.92	13 x 22			-33.4	-31.6		150	L		H2O+NaCL+CaCl2	primary	73.5456	5.46164	20.9927	26.4544
K2097 A	33	quartz	LV	0.9	3 x 6			-34.2	-29.2		151	L		H2O+NaCL+CaCl2	primary	74.6756	4.80371	20.5207	25.3244
K2097 A	34	quartz	LV	0.95	1 x 4			-34	-28.5		123	L		H2O+NaCL+CaCl2	primary	74.9694	4.84855	20.182	25.0306
K2097 A	35	quartz	LV	0.97	4 x 10		-49.8	-24.3	-32.1		148	L		H2O+NaCL+CaCl2	primary	72.7032	7.10606	20.1908	27.2968
K2097 A	36	quartz	LV	0.9	2 x 7			-33.3	-31.3		129	L		H2O+NaCL+CaCl2	primary	73.6632	5.49613	20.8407	26.3368
K2097 A	37	quartz	LV	0.95	4 x 15		-49.8	-35.4	-31.2		86	L		H2O+NaCL+CaCl2	primary	73.9217	4.37569	21.7026	26.0783
K2097 A	38	quartz	LV	0.95	4 x 13			-33.4	-31.3		144	L		H2O+NaCL+CaCl2	primary	73.675	5.43493	20.8901	26.325
K2097 A	39	quartz	LV	0.9	4 x 4			-33.4	-31.2		137	L		H2O+NaCL+CaCl2	primary	73.7183	5.42599	20.8557	26.2817
K2097 A	40	quartz	LV	0.95	6 x 13			-33	-31.8		122	L		H2O+NaCL+CaCl2	primary	73.4097	5.73208	20.8582	26.5903
K2097 A	41	quartz	LV	0.9	4 x 10			-33.9	-31.9		134	L		H2O+NaCL+CaCl2	primary	73.476	5.19223	21.3317	26.524
K2097 A	42	quartz	LV	0.95	7 x 20			-35.8	-33	6.2	106	L		H2O+NaCL+CaCl2	primary	73.2188	4.31888	22.4623	26.7812
K2097 A	43	quartz	LV	0.85	4 x 6			-35.2	-28.5		148	L		H2O+NaCL+CaCl2	primary	75.0661	4.26846	20.6654	24.9339
K2097 A	44	quartz	LV	0.85	4 x 6			-32.2	-26.9		153	L		H2O+NaCL+CaCl2	primary	75.5392	5.75854	18.7023	24.4608
K2097 A	45	quartz	LV	0.95	7 x 9	-54		-35.3	-33.7		78	L		H2O+NaCL+CaCl2	primary	72.8886	4.5948	22.5166	27.1114
K2097 B	1	quartz	LV	0.9	6 x 10	-54		-36.9	-29.3		137	L		H2O+NaCL+CaCl2	primary	74.8352	3.65095	21.5139	25.1648
K2097 B	2	quartz	LV	0.9	6 x 9			-34.5	-27		150	L		H2O+NaCL+CaCl2	primary	75.6876	4.47022	19.8422	24.3124
K2097 B	3	quartz	LV	0.9	6 x 15			-35.3	-27.8		128	L		H2O+NaCL+CaCl2	primary	75.3833	4.17201	20.4447	24.6167
K2097 B	4	quartz	LV	0.9	3 x 4						116	L		H2O+NaCL+CaCl2	primary
K2097 B	5	quartz	LV	0.9	3 x 4			-38.7	-34.5		129	L		H2O+NaCL+CaCl2	primary	72.87	3.34763	23.7824	27.13
K2097 B	6	quartz	LV	0.95	2 x 4						126	L		H2O+NaCL+CaCl2	primary
K2097 B	7	quartz	LV	0.9	4 x 6	-52		-38.6	-34.5		133	L		H2O+NaCL+CaCl2	primary	72.8631	3.37746	23.7595	27.1369
K2097 B	8	quartz	LV	0.95	7 x 7			-32.7	-30.1		134	L		H2O+NaCL+CaCl2	primary	74.1197	5.76487	20.1154	25.8803
K2097 B	9	quartz	LV	0.9	6 x 16	-53		-32.8	-27.5		116	L		H2O+NaCL+CaCl2	primary	75.3159	5.43849	19.2456	24.6841
K2097 B	10	quartz	LV	0.9	6 x 7			-34.7	-29		127	L		H2O+NaCL+CaCl2	primary	74.8069	4.53773	20.6554	25.1931
K2097 B	11	quartz	LV	0.9	6 x 6			-36.4	-29.9		128	L		H2O+NaCL+CaCl2	primary	74.5477	3.87212	21.5802	25.4523
K2097 B	12	quartz	LV	0.9	9 x 10	-56		-36.4	-29.8		129	L		H2O+NaCL+CaCl2	primary	74.59	3.86568	21.5443	25.41
K2097 B	13	quartz	LV	0.9	3 x 7			-34.6	-27.5		157	L		H2O+NaCL+CaCl2	primary	75.4679	4.46432	20.0678	24.5321
K2097 B	14	quartz	LV	0.9	7 x 10	-56		-33.2	-29.4		123	L		H2O+NaCL+CaCl2	primary	74.4891	5.38149	20.1294	25.5109
K2097 B	15	quartz	LV	0.9	6 x 7	-52		-35.2	-27.2		124	L		H2O+NaCL+CaCl2	primary	75.6453	4.16931	20.1854	24.3547
K2097 B	16	quartz	LV	0.9	4 x 9			-35.4	-27.2		122	L		H2O+NaCL+CaCl2	primary	75.6584	4.08429	20.2574	24.3416
K2097 B	17	quartz	LV	0.9	6 x 7	-54		-36.5	-30.8		119	L		H2O+NaCL+CaCl2	primary	74.1771	3.89106	21.9318	25.8229
K2097 B	18	quartz	LV	0.95	4 x 4	-54		-34.7	-29.5		112	L		H2O+NaCL+CaCl2	primary	74.5878	4.57719	20.835	25.4122
03_Baryte	1	baryte	LV	0.95	7 x 9		-49.8	-43.9	-40		90	L		H2O+NaCL+CaCl2	primary	71.2919	2.41244	26.2957	28.7081
03_Baryte	2	baryte	LV	0.97	4 x 7			-44.1	-39.9		93	L		H2O+NaCL+CaCl2	primary	71.3311	2.37963	26.2892	28.6689
03_Baryte	3	baryte	LV	0.95	4 x 6			-39.7	-35.8		93	L		H2O+NaCL+CaCl2	primary	72.4592	3.12562	24.4152	27.5408
03_Baryte	4	baryte	LV	0.97	3 x 4						94	L		H2O+NaCL+CaCl2	primary
03_Baryte	5	baryte	LV	0.95	4 x 7			-44	-40.1		109	L		H2O+NaCL+CaCl2	primary	71.2659	2.39974	26.3344	28.7341
03_Baryte	6	baryte	LV	0.97	4 x 6						109	L		H2O+NaCL+CaCl2	primary
03_Baryte	7	baryte	LV	0.97	4 x 4			-44	-39.6		103	L		H2O+NaCL+CaCl2	primary	71.4189	2.38696	26.1941	28.5811
03_Baryte	8	baryte	LV	0.95	6 x 7						99	L		H2O+NaCL+CaCl2	primary
03_Baryte	10	baryte	LV	0.95	4 x 7			-48.9	-40.2		106	L		H2O+NaCL+CaCl2	primary	71.3985	1.84618	26.7554	28.6015
03_Baryte	11	baryte	LV	0.95	3 x 7						98	L		H2O+NaCL+CaCl2	primary
03_Baryte	12	baryte	LV	0.97	3 x 9						85	L		H2O+NaCL+CaCl2	primary
03_Baryte	13	baryte	LV	0.97	3 x 6						101	L		H2O+NaCL+CaCl2	primary
03_Baryte	14	baryte	LV	0.95	4 x 6						104	L		H2O+NaCL+CaCl2	primary
03_Baryte	15	baryte	LV	0.95	6 x 9						87	L		H2O+NaCL+CaCl2	primary
03_Baryte	16	baryte	LV	0.95	4 x 7			-44.1	-40.9		91	L		H2O+NaCL+CaCl2	primary	71.0311	2.40453	26.5644	28.9689
03_Baryte	17	baryte	LV	0.95	6 x 9	-50.9		-44	-40.3		83	L		H2O+NaCL+CaCl2	primary	71.2054	2.40479	26.3898	28.7946
03_Baryte	18	baryte	LV	0.97	4 x 7			-44.1	-40		67	L		H2O+NaCL+CaCl2	primary	71.3006	2.38216	26.3172	28.6994
03_Baryte	19	baryte	LV	0.95	4 x 6			-44	-40.2		107	L		H2O+NaCL+CaCl2	primary	71.2356	2.40227	26.3621	28.7644
03_Baryte	20	baryte	LV	0.95	6 x 9						99	L		H2O+NaCL+CaCl2	primary
03_Baryte	21	baryte	LV	0.97	6 x 9						100	L		H2O+NaCL+CaCl2	primary
03_Baryte	22	baryte	LV	0.97	3 x 7			-45.3	-40.1		102	L		H2O+NaCL+CaCl2	primary	71.3186	2.21863	26.4628	28.6814
03_Baryte	23	baryte	LV	0.97	3 x 7			-44.8	-40.2		98	L		H2O+NaCL+CaCl2	primary	71.2692	2.28708	26.4437	28.7308
03_Baryte	24	baryte	LV	0.97	4 x 7			-44.2	-36.8		96	L		H2O+NaCL+CaCl2	primary	72.3318	2.2826	25.3856	27.6682
03_Baryte	25	baryte	LV	0.97	3 x 4						94	L		H2O+NaCL+CaCl2	primary
03_Baryte	26	baryte	L	1	6 x 7					24.6				H2O+NaCL+CaCl2	primary
03_Baryte	27	baryte	LV	0.97	4 x 7		-49.8	-43.8	-40.3		96	L		H2O+NaCL+CaCl2	primary	71.1964	2.43558	26.368	28.8036
03_Baryte	28	baryte	LV	0.97	3 x 4			-43.8	-40.3		97	L		H2O+NaCL+CaCl2	primary	71.1964	2.43558	26.368	28.8036
03_Baryte	29	baryte	L	1	4 x 6									H2O+NaCL+CaCl2	primary
03_Baryte	30	baryte	LV	0.95	7 x 9						89	L		H2O+NaCL+CaCl2	primary
03_Baryte	31	baryte	LV	0.95	3 x 4			-44	-39.6		97	L		H2O+NaCL+CaCl2	primary	71.4189	2.38696	26.1941	28.5811
03_Baryte	9	baryte	LV	0.97	4 x 7			-30.1	-19.3		106	L		H2O+NaCL+CaCl2	PS	79.3195	6.20016	14.4804	20.6805
02_Calcite	1	calcite	LV	0.85	3 x 9			-35.5	-26.4		112	L		H2O+NaCL+CaCl2	primary	76.0263	3.98263	19.9911	23.9737
02_Calcite	2	calcite	LV	0.85	4 x 6			-34.1	-26.1		112	L		H2O+NaCL+CaCl2	primary	76.0742	4.58615	19.3397	23.9258
02_Calcite	3	calcite	LV	0.85	3 x 6									H2O+NaCL+CaCl2	primary
02_Calcite	4	calcite	LV	0.95	4 x 6			-35.3	-26.2		106	L		H2O+NaCL+CaCl2	primary	76.1057	4.04958	19.8447	23.8943
02_Calcite	5	calcite	L	1	3 x 9		-49.8							H2O+NaCL+CaCl2	primary
02_Calcite	6	calcite	LV	0.95	2 x 3			-33.2	-26.7		106	L		H2O+NaCL+CaCl2	primary	75.7249	5.12081	19.1543	24.2751
02_Calcite	7	calcite	LV	0.9	3 x 3			-33.1	-26.7		107	L		H2O+NaCL+CaCl2	primary	75.7164	5.17832	19.1053	24.2836
02_Calcite	8	calcite	LV	0.85	3 x 4			-33.2	-26.6		112	L		H2O+NaCL+CaCl2	primary	75.7717	5.11093	19.1174	24.2283
02_Calcite	9	calcite	LV	0.95	2 x 4			-33.2	-22.7		107	L		H2O+NaCL+CaCl2	primary	77.6636	4.71183	17.6246	22.3364
02_Calcite	10	calcite	LV	0.95	1 x 9			-38.1	-26		102	L		H2O+NaCL+CaCl2	primary	76.333	3.07738	20.5896	23.667
02_Calcite	11	calcite	LV	0.85	3 x 3			-37.6	-23.1		109	L		H2O+NaCL+CaCl2	primary	77.6532	3.03909	19.3077	22.3468
02_Calcite	12	calcite	LV	0.9	3 x 3			-36.2	-22.9		107	L		H2O+NaCL+CaCl2	primary	77.7019	3.45828	18.8399	22.2981
02_Calcite	13	calcite	LV	0.95	4 x 4			-34.6	-22.8		112	L		H2O+NaCL+CaCl2	primary	77.6846	4.06092	18.2545	22.3154
02_Calcite	14	calcite	LV	0.8	6 x 16						106	L		H2O+NaCL+CaCl2	primary
02_Calcite	15	calcite	LV	0.95	7 x 16			-33.7	-26.4		108	L		H2O+NaCL+CaCl2	primary	75.9051	4.81769	19.2772	24.0949
02_Calcite	16	calcite	LV	0.95	4 x 7			-33	-23.9		106	L		H2O+NaCL+CaCl2	primary	77.0534	4.9466	18	22.9466
02_Calcite	17	calcite	LV	0.95	3 x 4						106	L		H2O+NaCL+CaCl2	primary
02_Calcite	18	calcite	LV	0.9	4 x 7			-30.4	-26.2		104	L		H2O+NaCL+CaCl2	primary	75.6809	7.0368	17.2823	24.3191
02_Calcite	19	calcite	LV	0.9	3 x 7			-30.4	-26.2		106	L		H2O+NaCL+CaCl2	primary	75.6809	7.0368	17.2823	24.3191
02_Calcite	20	calcite	LV	0.9	3 x 7			-30.5	-26.2					H2O+NaCL+CaCl2	primary	75.693	6.95109	17.3559	24.307
02_Calcite	21	calcite	LV	0.9	3 x 6			-30.5	-26.1		104	L		H2O+NaCL+CaCl2	primary	75.7427	6.93689	17.3204	24.2573
02_Calcite	22	calcite	LV	0.95	7 x 15			-33.1	-26.4		112	L		H2O+NaCL+CaCl2	primary	75.8572	5.14828	18.9945	24.1428
02_Calcite	23	calcite	LV	0.95	3 x 7	-51		-33.9	-27.2		98	L		H2O+NaCL+CaCl2	primary	75.5507	4.78611	19.6632	24.4493
02_Calcite	24	calcite	LV	0.95	4 x 4			-33.9	-26		96	L		H2O+NaCL+CaCl2	primary	76.1067	4.67726	19.216	23.8933
02_Calcite	25	calcite	LV	0.95	4 x 7			-32.9	-26		100	L		H2O+NaCL+CaCl2	primary	76.0299	5.22381	18.7463	23.9701
02_Calcite	26	calcite	LV	0.95	3 x 9			-33.9	-27.2		101	L		H2O+NaCL+CaCl2	primary	75.5507	4.78611	19.6632	24.4493
02_Calcite	27	calcite	LV	0.95	3 x 6			-32.4	-26.2		100	L		H2O+NaCL+CaCl2	primary	75.8914	5.55086	18.5578	24.1086
02_Calcite	28	calcite	LV	0.95	4 x 10			-31.2	-27.1		109	L		H2O+NaCL+CaCl2	primary	75.3357	6.50243	18.1618	24.6643
02_Calcite	29	calcite	LV	0.95	3 x 6			-31.2	-26.8		82	L		H2O+NaCL+CaCl2	primary	75.4807	6.46419	18.0551	24.5193
02_Calcite	30	calcite	LV	0.95	4 x 6			-31.2	-27.2		104	L		H2O+NaCL+CaCl2	primary	75.2875	6.51513	18.1973	24.7125
02_Calcite	31	calcite	LV	0.9	4 x 6			-31.3	-26.7		108	L		H2O+NaCL+CaCl2	primary	75.5404	6.37487	18.0847	24.4596
